# Supplementary material for: Genetic architecture of terpene chemistry and growth traits and the impact of inbreeding on these traits in western redcedar (Thuja plicata)
Source: Evol Appl. 2023 Jan 12;16(3):673–87. doi: 10.1111/eva.13526 (PMC10033848; doi:10.1111/eva.13526)
Supplement: Supplementary file 2 — Dataset S1 [file EVA-16-673-s003.csv]

tree	site	REP	SET	pith_year	pith_age	ht15	dbh15	heartwood	sapwood	sapwood_heartwood_ratio	fath	fbth	fsab	fmono	gamma_thujaplicin	beta_thujaplicin	beta_thujaplicinol	alpha_thujaplicin	Fhat3	HT_BLUP
1	1	29	5	2001	16	800	113	42.177	25.716	0.609716196	18288	1730	4814	30636	138.9	16.8	60	165.1	0.208428	3.569974348
2	1	29	5	2000	17	920	156	70.493	24.257	0.344105088	22360	2501	5190	36351	122.2	91.6	44.5	267	0.401061	15.69447969
3	1	29	3	2002	15	810	125	46.21456522	35.411	0.766230296	23395	2881	4743	37973	294.4	64	44.5	302	-0.147394	0.086315117
4	1	29	3	2000	17	880	139	70.302	15.896	0.22611021	17592	2560	3548	28389	491.9	171.2	46.1	375.1	0.200546	10.88727887
5	1	29	5	2001	16	900	141	60.53430851	17.956	0.296625177	22989	3319	3148	35200	80.2	21.4	27.1	111.3	0.258858	35.86471711
6	1	29	3	2001	16	900	121	52.001	22.272	0.428299456	20197	3217	6910	36975	715.2	77.6	123.5	415.9	0.208531	38.55418554
7	1	29	3	2001	16	930	114	37.089	26.616	0.717625172	20398	2839	4384	33405	398.2	32.9	75.5	325.2	0.220724	51.51180107
8	1	29	2	2001	16	780	98	36.982	17.448	0.47179709	15189	2434	4934	27297	482.5	333.8	14	155	-0.15184	18.92467179
9	1	19	7	2001	16	890	152	68.8575	22.9245	0.332926696	25222	4185	6365	43658	101.4	67.1	33	203.1	0.0949231	24.61378422
10	1	29	2	2001	16	980	150	81.682	13.927	0.170502681	22853	3779	2986	36180	0	720.2	21.4	430.9	0.188032	40.98152304
11	1	19	7	2000	17	830	106	35.112	15.324	0.436431989	15379	2605	1867	23753	179.3	32.6	41	76	0.194505	10.89776592
12	1	19	7	2001	16	900	135	55.264	14.195	0.256857991	14247	1645	559	19407	252.1	196.2	42	153	0.267851	32.2124648
13	1	19	7	2001	16	800	117	50.823	18.777	0.36945871	11776	2143	2770	20535	62.1	82.8	18	71.6	0.216078	10.57008545
14	1	19	7	2002	15	760	102	31.352	21.683	0.691598622	17996	2307	2574	27322	595.2	160.8	127.4	478.9	0.294109	18.80733136
15	1	19	6	2002	15	790	91	32.49633772	14.624	0.450019942	10538	1910	2453	18101	841.8	124.7	227.7	67.1	0.392499	9.651672806
16	1	17	8	NA	NA	810	134	NA	NA	NA	17626	2546	4760	29949	311.3	123.9	84.1	271.8	0.190625	-15.44488921
17	1	17	8	NA	NA	850	113	NA	NA	NA	24995	3883	2888	37189	0	0	0	0	0.135758	7.070729545
18	1	17	6	2001	16	800	109	43.369	15.106	0.348313311	12197	3429	3465	22980	49.4	284.5	43.1	362.1	0.179305	24.30500689
19	1	17	6	2001	16	530	62	25.174	13.136	0.521808215	19349	2432	3283	30582	131.7	29.1	34.5	105.6	0.118256	-61.61164914
20	1	17	6	2000	17	740	110	36.121	18.571	0.514133053	22672	4132	5633	39263	723	219.2	91.8	906.4	0.451751	27.98211733
21	1	17	6	2001	16	660	87	33.506	18.171	0.542320778	14883	2704	638	21546	365.9	224.7	108	511.4	0.153372	-42.83129317
22	1	17	6	2001	16	610	70	34.281	6.71	0.195735247	13539	2259	1025	19930	1344.5	165.8	85.5	290.6	0.257447	1.590174254
23	1	7	2	2000	17	690	105	48.567	23.01	0.473778492	19471	2319	3023	29996	914.3	648.9	263.4	960.1	0.16836	-10.15529024
24	1	7	2	2002	15	850	128	48.3019553	22.518	0.466192308	13945	2234	770	19919	660.8	429.4	55.4	784.5	0.132399	-1.703997081
25	1	7	2	2000	17	900	132	77.962	15.113	0.19385085	16243	3111	2037	25767	346.3	88.6	58	427.8	0.308535	23.30047851
26	1	7	2	2000	17	840	130	49.597	20.604	0.415428353	20806	3213	2435	31449	150	32.4	43.4	105	0.194309	18.88779151
27	1	7	2	2000	17	640	117	53.912	21.514	0.399057724	18923	4036	4192	32724	100.2	42.2	30	172.6	0.16899	-19.26207989
28	1	7	2	2000	17	800	99	40.713	16.473	0.404612777	21061	3460	4221	34792	481.6	45.1	56.2	288.5	0.408284	11.78005816
29	1	7	3	2000	17	770	112	55.125	25.584	0.464108844	21337	3853	4847	36604	735.4	254.5	127.7	782.2	0.139883	23.24581645
30	1	7	3	2000	17	860	159	73.831	29.859	0.404423616	39384	7616	6348	65339	121.5	28.2	48	133.3	0.243994	18.25253103
31	1	7	5	2000	17	840	121	68.348	19.839	0.290264529	26240	6443	5402	45743	233.9	96.1	29.6	248.6	0.15257	27.41682926
32	1	7	1	2001	16	780	116	51.465	26.24	0.509861071	27193	4450	8264	49884	266.7	32.4	46.6	182.7	0.223478	1.025277965
33	1	17	2	2000	17	760	131	69.651	26.561	0.38134413	25744	4916	5565	44888	176.4	34.7	41.2	145.6	0.143455	-1.391362633
34	1	17	2	2001	16	710	98	36.209	20.256	0.559418929	14853	3176	1720	23410	493.3	96.9	89.6	440.5	0.172416	-6.947135702
35	1	17	2	2000	17	740	108	40.25	18.37	0.456397516	13037	1494	3255	21496	673.7	124.9	81.4	538.3	0.0848247	35.96807205
36	1	17	2	2001	16	740	87	30.292	15.16	0.500462168	17498	1950	4029	27738	403.5	26	46.8	189.3	0.2407	19.61506548
37	1	17	2	2000	17	690	110	35.335	18.415	0.521154663	18520	2363	3854	29453	334.2	136.6	50.8	175.1	-0.130514	1.128565965
38	1	17	1	2000	17	730	126	57.948	26.64	0.45972251	21439	2506	2456	31332	394.8	143.3	76.8	201.6	0.252362	-8.425295533
39	1	17	1	2001	16	930	130	66.447	22.824	0.343491805	18524	1986	2727	26579	647.4	218.6	142.1	521.9	0.424083	14.09530031
40	1	18	4	2000	17	750	103	51.109	18.981	0.371382731	36842	5402	5735	57670	494.5	78.7	70.5	501.1	0.139637	-1.352007193
41	1	18	4	2000	17	870	149	73.552	30.917	0.420342071	34730	6022	6147	55380	336.4	95.7	34.2	648.5	0.171466	39.30023593
42	1	18	4	2000	17	760	107	51.896	17.874	0.344419608	28806	5770	7235	50179	664	135.6	108.1	325.3	0.044382	13.91318141
43	1	18	3	2001	16	610	77	40.113	2.823	0.070376187	21086	5547	2900	33950	213.2	70.6	61	41.9	0.238535	-60.2674556
44	1	18	3	2000	17	770	109	44.261	24.199	0.546734145	24406	4487	5773	42108	83.7	39.5	49.2	97.4	0.347564	-15.24542892
45	1	18	3	2001	16	840	116	64.506	17.785	0.275710787	18935	3946	2795	29768	345.7	151.2	64.8	299.3	0.61155	11.10876054
46	1	18	3	2000	17	730	112	50.345	31.601	0.627688946	21502	4358	6737	40103	99	15.4	32.1	166.6	0.195659	35.13936468
47	1	18	8	2001	16	800	148	81.01285124	21.581	0.266389834	22649	3982	5461	38868	323.7	222.9	22	778	0.204841	-18.65149363
48	1	18	5	2001	16	730	95	50.175	15.633	0.311569507	39215	7091	4884	62211	65.1	115.6	23.6	78.1	0.247653	17.23710037
49	1	2	2	1999	18	610	94	42.151	18.692	0.443453299	28613	8123	3958	48601	1661.3	184.6	111.5	588	0.164973	-12.5222807
50	1	18	5	2000	17	640	92	35.9	16.093	0.448272981	15440	5275	4136	28751	643	92.4	156.4	406.3	0.176011	-3.498551061
51	1	17	3	2000	17	860	137	82.36806925	21.753	0.264095058	17861	4373	2263	28380	413.3	80.7	23.8	338.5	0.453399	15.18103132
52	1	17	3	2000	17	860	130	63.195	27.713	0.438531529	22408	4162	7116	40708	285.2	118	78.4	436.2	0.139053	-10.80181289
53	1	17	7	1999	18	980	170	73.602	25.99	0.353115404	21823	5811	6287	40465	356.2	80	61.2	294.5	0.346538	75.54146954
54	1	17	7	2000	17	800	113	37.106	21.464	0.578450924	19527	5201	5721	36315	872.4	473.7	101.6	563.6	0.127824	29.6130794
55	1	17	7	2000	17	870	144	52.103	26.622	0.510949465	17168	4864	3498	29909	36	99.9	24.5	99.6	0.166152	28.41749297
56	1	6	8	2000	17	740	103	48.832	23.538	0.482019987	20940	3886	3792	34733	851.3	594.6	82.2	923.3	-0.133828	9.725343447
57	1	6	2	2001	16	670	98	38.409	22.657	0.589887787	22995	5090	4967	38706	145.7	836.4	41.1	447.2	0.237183	36.58972971
58	1	3	2	2000	17	710	103	38.011	20.706	0.54473705	16059	5137	5835	31557	102.8	0	27.4	138.6	0.205925	15.39084808
59	1	3	7	2000	17	690	103	35.1	19.692	0.561025641	22807	4806	8539	43513	297.5	304.5	44.3	658.3	0.0390813	21.85456166
60	1	3	7	2000	17	700	103	51.706	21.002	0.406181101	22588	5993	4789	39767	657.7	1114.8	86.7	508.3	0.144175	12.3589215
61	1	3	7	2000	17	760	124	41.435	22.186	0.535441052	24003	5791	7659	45422	470.2	49.9	46.2	333.3	0.101714	40.34957086
62	1	2	3	2000	17	760	122	50.819	19.411	0.381963439	30433	5544	6995	52570	881.2	486.3	132.2	380.9	0.312572	17.57710736
63	1	2	2	2001	16	870	147	62.872	18.053	0.287138949	30883	7065	6777	54922	202.7	111.5	39.7	224.4	0.394821	24.48843991
64	1	2	2	2001	16	830	103	50.932	20.49	0.402301107	20703	6858	5578	38884	460.1	66.5	28.5	208	0.190985	14.22702346
65	1	2	2	2000	17	690	104	38.652	17.834	0.461399151	19463	5479	7446	38728	615.1	98.5	103.6	693.9	0.178319	28.35598174
66	1	2	2	2001	16	840	173	70.615	30.893	0.437484954	32933	6448	8713	59581	274.7	178	27.9	474.1	0.287292	40.02848769
67	1	1	4	2000	17	710	108	46.368	24.328	0.524672188	17628	8080	3109	32510	196	87.3	60.1	414.9	0.275228	-2.031652846
68	1	1	4	2000	17	720	111	44.629	21.424	0.480046606	25137	6088	7360	47488	315.6	104.4	55	302.5	0.423782	13.91034596
69	1	1	1	2000	17	760	100	51.994	22.59	0.434473208	22857	4054	6671	39899	744.5	480.7	96.4	865.4	0.265685	-31.85052961
70	1	1	1	2000	17	720	122	61.126	23.107	0.378022445	15680	2149	4005	24862	710.8	132.3	87.6	452.2	0.347287	-10.06615396
71	1	1	1	2001	16	800	103	47.386	6.672	0.14080108	24493	3105	5584	38432	1591.1	246.4	216.9	368.7	0.236876	-1.892453469
72	1	1	1	2000	17	930	140	65.858	35.519	0.539327037	34515	4633	998	44204	229	586.3	26.3	533.4	0.70998	39.57135811
73	1	1	8	2000	17	850	105	44.548	15.112	0.339229595	24881	6376	5835	42560	818	166.8	59.7	518.4	0.484138	34.13879116
74	1	1	8	2000	17	780	106	42.945	19.771	0.460379555	13168	3219	3452	22480	375.5	208.8	45.6	515.6	0.205037	-2.597201553
75	1	1	8	2000	17	800	106	40.355	19.438	0.481675133	17540	3341	4910	29325	324	130.3	63.8	343.4	0.371811	28.91321483
76	1	1	8	2000	17	770	96	56.692	26.341	0.464633458	35315	6090	8564	60154	396.9	113.8	57	276.1	0.101438	-3.958258505
77	1	1	8	2000	17	840	117	57.337	20.11	0.350733383	20596	5160	2115	31008	658	583.3	61.2	787.2	0.506479	38.47952419
78	1	1	7	2000	17	820	115	66.84745	24.921	0.372804049	16778	4019	2264	25432	490.2	147.8	73.3	313.2	0.177385	-43.92824305
79	1	1	7	2001	16	760	104	38.485	27.522	0.715135767	25044	6486	9261	47502	344.8	492.3	41.6	553.1	0.127854	-14.93548967
80	1	1	7	2000	17	820	108	53.923	27.78	0.515179052	14046	4559	2999	24099	266.8	185.3	29.7	477.2	0.342426	13.57255431
81	1	1	7	2001	16	890	121	43.3	29.383	0.678591224	22775	3849	1735	31406	134	191.1	20.8	150.6	0.337874	31.23401661
82	1	1	7	2000	17	830	113	36.105	28.458	0.78820108	15974	4415	2256	25218	333.3	467.6	77.4	595.3	0.230383	53.73220195
83	1	2	6	2000	17	790	128	50.758	25.796	0.508215454	14845	3809	2287	23574	119	57.5	39.7	95.5	0.166552	-13.41793758
84	1	2	6	2000	17	920	115	70.982	7.282	0.102589389	21503	4134	3050	33185	365.6	34.2	23.4	0	0.339881	66.42311988
85	1	2	6	2001	16	670	70	26.207	16.724	0.638150113	21415	4454	2669	32675	656.3	155.7	44.7	444.7	0.199239	-23.1522795
86	1	2	7	2000	17	670	82	28.316	18.503	0.653446815	18416	5448	2071	30062	305.7	58.7	30.7	334.6	0.475966	3.103625801
87	1	3	1	2000	17	630	65	24.486	18.264	0.745895614	19156	4179	2370	28794	399.4	333.5	48.2	333.6	0.410017	-30.61304258
88	1	3	1	2000	17	700	91	31.724	25.64	0.808220905	31711	7603	6593	54479	268.9	593.1	49.9	589.1	0.146923	-32.82402348
89	1	3	1	2000	17	730	96	41.915	21.98	0.524394608	14958	5646	2864	25949	184.7	156.1	35.9	738.3	0.203485	4.769143959
90	1	3	1	2001	16	700	100	30.68	14.985	0.488428944	23527	7069	5345	40955	492.1	98.2	212.9	308.6	0.118939	-29.12147526
91	1	3	5	2000	17	840	133	73.116	21.063	0.288076481	32172	8812	6158	56467	632.1	155.7	44.1	475.3	0.135523	50.33860288
92	1	3	5	2001	16	670	88	36.431	17.692	0.48563037	23716	7457	4623	42131	164.2	80.3	42.6	237.9	0.199252	-35.12160089
93	1	3	5	NA	NA	820	130	NA	NA	NA	27156	6215	4792	46212	745.5	173.6	105.8	465.8	0.695824	34.39046138
94	1	6	4	2000	17	630	88	36.112	20.014	0.554220204	20160	6835	4363	35682	544.6	256.9	42.2	303.5	0.193245	6.48252936
95	1	6	4	2000	17	700	99	53.314	18.757	0.351821285	16915	6026	6162	33249	497.4	112.2	96.6	517.3	0.229313	36.69380817
96	1	6	4	2000	17	660	78	21.797	23.971	1.099738496	18246	5298	6782	36485	781.1	72.4	135.7	782.7	0.326125	32.43160367
97	1	6	3	2001	16	730	93	32.525	23.6	0.725595696	23971	6297	4667	40043	422.8	225.3	23.3	407	0.362767	14.74204147
98	1	17	4	2000	17	710	126	54.064	18.063	0.334104025	18603	4070	6559	34306	517.5	314.2	120.3	652.5	0.19431	-22.21999526
99	1	17	4	2001	16	760	112	42.847	22.927	0.535089971	22296	6214	6055	39853	237.1	59.1	66.1	532.8	0.246087	-8.760170635
100	1	17	4	2001	16	790	109	51.363	24.301	0.473122676	25782	7227	3588	41960	496.9	410.9	108.4	667.4	0.223595	34.30225394
101	1	17	4	2000	17	840	140	75.318	18.682	0.248041637	22467	7442	4234	37698	199.7	98.7	69.3	229.7	0.660871	28.04470596
102	1	18	2	2000	17	570	77	28.313	23.354	0.824850775	26567	3622	4598	40546	425.1	245.7	117.8	707.5	0.446148	-5.132952618
103	1	18	2	2000	17	750	131	64.948	18.088	0.278499723	39019	6799	9575	67133	26.3	23.1	19.3	88.2	0.367759	16.58843981
104	1	18	2	2001	16	730	117	65.194	16.615	0.254854741	29133	6210	6214	48590	368.6	395.7	38.8	231.2	0.145599	23.60900104
105	1	18	7	2000	17	580	96	37.326	22.576	0.604833092	31061	6677	8269	56514	376.3	45.4	62.3	365.6	0.0906683	-58.1911487
106	1	18	1	2000	17	820	139	76.752	10.099	0.131579633	20940	7312	4131	35955	924.5	118	40.6	90.4	0.0460455	34.83015938
107	1	18	1	2000	17	790	105	49.471	10.095	0.204058944	23205	5921	5942	40739	500.5	0	24.3	33.8	0.102388	20.00921728
108	1	18	1	2000	17	880	111	46.137	26.205	0.567982314	22939	7098	6088	42186	881.1	197.9	233	441.7	0.178609	53.56547106
109	1	18	1	2000	17	720	105	39.969	22.03	0.551177162	26619	5940	7115	48114	226.4	228.3	33.5	426.9	0.114059	2.383151659
110	1	6	1	2000	17	750	93	38.614	18.083	0.468301652	27140	8065	6514	48477	284.5	214.7	63.3	265.3	0.191666	26.79686388
111	1	6	1	2001	16	740	118	53.195	28.368	0.533283203	19093	6652	5610	36067	383.7	149.8	29.9	337.8	0.133443	1.010214047
112	1	6	1	2000	17	750	128	57.284	21.584	0.37678933	35673	6764	9643	66448	448.9	161.3	77.6	370.8	0.0897282	27.84404795
113	1	6	1	2001	16	730	104	46.127	20.17	0.437271013	30908	10356	7878	55910	460.1	163.5	42.7	415.2	0.251906	46.41761582
114	1	6	1	2000	17	660	73	31.857	16.457	0.51658976	14708	5865	3748	27537	71.5	23	51.4	211.8	0.0476988	-5.158228894
115	1	6	1	2000	17	860	103	46.101	19.852	0.430619726	30166	8015	6153	51668	713.1	441.5	229.2	489.8	NA	28.99800104
116	1	6	7	2000	17	520	63	31.3895	12.3835	0.394510903	31035	9149	6802	53615	102.3	28.4	42.7	115.7	-0.0577311	-49.30796494
117	1	6	7	2000	17	760	123	53.738	24.159	0.449570137	33907	6838	10682	63606	176.6	74.6	56.2	158.8	NA	NA
118	1	6	7	2000	17	700	96	44.293	22.868	0.516289256	34349	10625	10258	65281	846.4	103.8	70	537	0.397775	7.980809773
119	1	6	7	2000	17	800	135	61.37	21.254	0.346325566	28119	7729	6996	49853	398.9	631.7	36.4	665.7	0.062624	17.23533169
120	1	1	5	2001	16	700	84	45.606	19.067	0.418080954	35711	11857	8437	65519	244.9	89.6	32.6	257.4	0.530854	-5.573649169
121	1	3	6	2000	17	650	87	40.867	21.86	0.534905914	38887	11211	10882	71852	167.9	264.5	27.6	149.5	0.520615	-0.434448488
122	1	3	6	2001	16	810	113	49.319	20.492	0.415499098	30939	9449	8123	56709	93.2	200.5	14.2	136.3	0.161319	31.06270971
123	1	3	6	2000	17	890	119	55.79	26.972	0.483455816	24455	8129	6415	45464	316.5	144.4	34.9	352.6	0.331996	43.99940961
124	1	3	3	2000	17	760	114	69.75	9.81	0.140645161	33221	10448	6609	58695	208.6	27.8	35.7	241.3	0.616128	-0.238067471
125	1	3	3	NA	NA	750	94	NA	NA	NA	16998	6296	5175	32293	874.7	490.2	284	1442.3	0.0714587	-36.02791502
126	1	3	3	2000	17	800	119	51.708	15.382	0.297478147	30752	8109	5506	51129	551.7	118.8	25.2	280.4	0.18422	32.66131805
127	1	3	3	2001	16	650	66	23.317	9.514	0.408028477	19670	6454	6654	37459	392.3	53.2	63.8	235.8	0.534965	2.018652191
128	1	2	5	2001	16	790	114	47.783	19.733	0.41297114	22829	6551	7008	41381	221.3	39	28.6	242.6	0.219429	10.64734612
129	1	2	5	2000	17	840	164	75.504	28.084	0.371953804	29323	8219	6366	51877	457	401.5	60.3	591	0.0318324	53.34636324
130	1	2	1	2000	17	890	166	77.502	32.944	0.425072901	31237	6874	10120	59465	21.1	19.6	0	65.4	0.232379	25.59611905
131	1	2	1	2000	17	700	106	41.266	26.706	0.647167159	24728	8746	5502	43340	270.2	177.6	65.5	270.6	0.110337	16.37657336
132	1	2	1	2000	17	770	80	39.978	4.897	0.122492371	22207	6928	5175	38689	73.2	27.8	49.7	180.3	0.12587	-36.26106459
133	1	1	6	2001	16	920	86	32.473	16.397	0.504942568	17899	5603	3932	30011	256.1	258	44.1	246.7	NA	NA
134	1	1	6	2001	16	810	125	42.157	25.012	0.593305975	29745	6552	6664	52926	466.8	93.8	32.2	257.2	0.153392	13.23636918
135	1	1	6	2000	17	820	129	62.285	24.276	0.389756763	18391	6957	4297	33041	1108.8	368.4	171.2	728.2	0.186291	-24.66769492
136	1	1	5	2000	17	790	129	74.111	18.236	0.246063337	18093	2732	4563	30113	311	37.9	34.3	281.9	0.0428049	19.15135149
137	1	1	3	2001	16	690	75	33.126	11.577	0.349483789	25505	3154	6651	40221	210.8	41.2	90.4	164.9	0.126072	9.144442814
138	1	1	3	2000	17	820	104	47.081	15.884	0.337376012	27682	4822	7739	47688	302.5	96.5	44.3	364.6	0.295949	45.99504906
139	1	1	2	2000	17	800	114	51.458	31.472	0.611605581	42368	5954	8384	66080	139.1	140.3	19.8	381.5	0.0452736	2.810954845
140	1	1	2	2002	15	720	87	32.413	16.07	0.495788727	32557	5248	6076	49451	147.9	122	16.9	153.5	0.0904839	16.96930088
141	1	2	8	2001	16	720	95	32.52937288	21.788	0.669794652	30358	4461	6366	48846	315	196.7	90.8	519.7	0.094585	8.673611998
142	1	2	8	2001	16	610	80	33.115	15.893	0.479933565	19299	3876	5415	33285	270.6	407.8	26.8	485.8	0.101767	-52.09051308
143	1	2	8	2003	14	730	90	44.41204412	12.454	0.280419428	15608	3320	4708	27852	154.8	423.7	21.2	389.2	0.0718983	8.24747839
144	1	2	4	1999	18	890	148	52.65281506	38.172	0.724975482	18994	4263	5732	33729	133.1	184.7	26.1	339.6	0.063025	37.40338241
145	1	2	4	2001	16	860	146	67.67720455	28.769	0.425091435	36648	6124	7222	62168	286.7	80.9	51.4	532.4	0.0824725	49.34739869
146	1	2	4	2000	17	850	129	58.767	33.083	0.562951997	36004	6637	10030	65374	527	107.9	42	616.6	0.259614	14.13892297
147	1	2	4	2001	16	690	120	40.7	20.674	0.507960688	23011	5515	4415	36203	185	129.5	24.7	230.4	0.310072	-49.51189017
148	1	3	8	2001	16	800	130	65.351	24.057	0.368119845	53608	6678	12259	86898	266.7	514.4	27.4	396.3	0.214872	-26.6648222
149	1	3	4	2000	17	830	140	62.434	25.278	0.404875549	23260	4161	5064	38630	176	177.5	25.4	227.5	0.213233	17.11763839
150	1	3	4	2000	17	740	95	33.895	20.814	0.614072872	17714	4757	5855	32257	804.5	539	149.9	858.9	0.558152	33.75960383
151	1	6	6	2000	17	820	115	47.907	19.313	0.403135241	32959	4756	7620	54686	486.5	436.6	76.9	371	0.566029	25.90015467
152	1	6	6	2002	15	560	69	29.785	12.196	0.409467853	24799	6204	6909	43987	385.5	147	89	497.5	0.254413	8.723832886
153	1	6	6	2001	16	700	96	34.516	22.212	0.643527639	23880	5482	8246	43045	345.5	400.8	28.6	475.8	0.0485975	11.87919381
154	1	6	6	2000	17	820	114	63.751	24.425	0.383131245	32403	6251	8064	56346	229	137.5	50.7	749.2	0.199477	58.53814788
155	1	6	6	2000	17	710	110	40.001	21.113	0.527811805	27463	8245	6205	48016	712.5	142.2	82.8	196	0.205186	11.83871842
156	1	6	5	2000	17	760	108	55.046	14.198	0.257929731	16348	6045	4036	29791	822.3	316	385.2	140.9	0.216868	-40.87717926
157	1	5	3	2001	16	900	115	55.14992531	13.149	0.238422807	21802	5849	8307	42345	461.6	94.7	105.3	246.8	0.0282873	67.825966
158	1	5	3	2001	16	800	121	64.74197363	16.412	0.253498605	34849	9047	8870	60113	176.8	58.8	38.5	216.5	0.269217	-5.998540826
159	1	5	3	2001	16	690	77	45.8075	9.5635	0.208775855	21609	6067	5415	37430	188.8	270	34.9	484	0.132501	-6.625245851
160	1	5	6	2000	17	760	93	45.785	15.45	0.337446762	26678	4481	5597	45637	732.8	377.3	99	598.6	0.154687	10.10326884
161	1	5	6	2000	17	800	121	57.057	20.837	0.365196207	30573	6272	5904	51243	238.2	146.6	18.2	210	-0.00279527	15.48511903
162	1	5	5	2001	16	670	97	47.202	21.692	0.459556798	22916	5671	6512	40283	529.9	103	85.3	337.8	0.238223	13.17239724
163	1	5	5	2001	16	760	103	39.008	21.161	0.542478466	26524	6932	5426	45693	434.3	246	49.5	479.8	0.252258	26.5034522
164	1	4	7	2001	16	690	80	42.648	3.938	0.092337273	27763	6977	4563	44279	396.8	274.6	160.7	253	0.291352	2.225045088
165	1	4	7	2000	17	800	105	44.984	10.878	0.241819314	23226	7712	7623	43992	292.8	159.8	46	452	0.231168	0.575642964
166	1	4	7	2000	17	560	65	32.563	1.914	0.058778368	23864	5935	5271	40010	86.6	132.7	45	95.8	0.0513083	-68.87137194
167	1	4	5	2001	16	660	83	40.768	5.185	0.127183085	22561	9573	4587	41095	251.4	125.8	86.7	228.1	0.187415	-24.33837561
168	1	4	5	2001	16	670	81	35.305	18.658	0.528480385	18254	4774	4819	32192	705.3	822.8	87.7	643.8	0.340259	6.900468718
169	1	4	8	2000	17	730	89	35.964	14.466	0.402235569	25194	6539	5525	43007	89	75.2	63.3	60.3	0.153616	20.76221817
170	1	4	8	2000	17	790	84	41.222	21.789	0.528576973	18514	4636	5436	33057	385	219.6	29.2	497	0.204552	35.84540875
171	1	4	8	2000	17	680	83	34.01	23.165	0.681123199	22218	5272	4861	37284	320.9	172.5	46.6	506.1	0.284182	-1.67401986
172	1	4	8	2000	17	830	92	32.228	21.39	0.663708576	14545	5340	5046	28390	1055.5	150.4	107.4	960.3	0.0344837	19.01991738
173	1	4	3	1999	18	1050	183	89.671	21.612	0.241014375	16838	3828	2373	25538	690.9	192.4	51.1	922.2	0.141528	43.42882224
174	1	4	3	2000	17	910	158	69.574	24.548	0.352832955	22780	4103	4574	35982	508.5	446	44	609.7	0.160115	38.8500069
175	1	4	3	2000	17	870	146	60.729	28.507	0.469413295	23688	6827	4884	40280	226.6	220.7	35.5	260.3	0.222298	30.2758835
176	1	4	3	2002	15	910	135	61.1446383	25.202	0.412170236	19668	4856	7447	37104	75.3	32.6	38.2	130.5	0.395753	-0.649289269
177	1	4	6	2000	17	740	111	45.599	20.321	0.445645738	16003	4233	3241	27538	334.4	463.2	64.5	415.8	0.420898	-1.443419668
178	1	4	4	2000	17	690	103	41.163	12.933	0.314189928	41325	6758	8491	70437	725.9	389.1	193.1	432.3	0.252843	-16.20890541
179	1	4	4	2001	16	600	78	27.529	18.279	0.663990701	35556	10277	10529	66107	356	348.7	54	643.5	0.290634	6.134844118
180	1	5	7	2001	16	680	81	30.677	18.996	0.61922613	21633	8547	4660	39679	82.2	206.3	39.5	441.2	0.177717	17.26946445
181	1	5	7	2000	17	640	96	39.79	17.627	0.443000754	25551	5241	6894	45403	1156.2	142.9	212.4	786.5	0.0630287	22.2253017
182	1	5	7	2000	17	590	62	31.968	11.112	0.347597598	18478	5474	7591	36910	123.5	169.8	42.3	207.2	0.201037	-11.5194258
183	1	5	7	2000	17	510	71	29.747	14.402	0.484149662	22694	5658	5446	39679	34.4	64.7	33.4	154.2	0.180441	-37.2053074
184	1	5	7	2000	17	560	80	42.418	22.308	0.525908812	19113	4817	4192	33500	420.2	62	225.4	225.2	0.205086	-42.7216751
185	1	5	4	2000	17	700	99	44.558	16.218	0.363975044	16591	3342	7626	33491	464.4	808.3	68.1	533	0.262303	-14.39422491
186	1	5	4	NA	NA	630	75	NA	NA	NA	19041	4146	4647	33550	525.9	82.9	35.9	556.6	0.0174444	-1.137718286
187	1	5	4	2000	17	620	89	30.784	22.659	0.736064189	23318	4297	6951	41312	701.7	575.5	44.1	552.3	0.232617	-58.45585219
188	1	5	4	2002	15	790	112	56.66170822	27.287	0.481577433	28986	5792	11823	56856	157.4	97	44.2	197	0.0956088	35.27411954
189	1	5	1	2000	17	560	77	28.229	19.986	0.707995324	25233	4975	6870	45638	291.2	150.1	59.5	481.7	0.216334	-24.28554256
190	1	5	1	2000	17	670	84	35.084	17.117	0.487886216	26697	5798	4980	46755	510.5	261.6	41.8	343.3	0.0702153	11.13132455
191	1	5	1	2000	17	840	106	43.943	24.629	0.560476071	29253	7983	7581	54707	656.5	108.3	72.7	733.5	0.0667604	63.61024317
192	1	5	2	2002	15	780	83	37.01036356	32.697	0.88345525	38669	8361	6279	66434	0	0	0	42.7	0.185074	23.37465334
193	1	5	8	2000	17	800	94	39.303	15.218	0.387196906	24814	8520	4567	44046	234.4	242.8	48.7	430.2	0.224457	-43.8851018
194	1	5	8	NA	NA	800	88	NA	NA	NA	20614	7222	6290	39215	419.9	147.7	67.1	401.7	0.249571	21.52292852
195	1	5	8	2001	16	910	109	52.6416371	30.5	0.579389276	22781	5367	11614	48587	394.4	199.5	71.4	769.8	0.0825308	8.192675243
196	1	5	8	2001	16	750	78	39.012	14.824	0.379985645	27283	7885	6338	48691	261.6	170	58.1	455.5	0.131952	-1.251883984
197	1	4	2	2001	16	910	137	54.12622523	43.79	0.809034804	15572	5333	4926	29490	135.7	192.2	29.6	627.8	0.132516	-0.89159469
198	1	4	2	1999	18	850	115	49.925	24.486	0.490455684	16773	4735	4076	30195	803	665.1	141.9	877.3	0.193603	3.633496219
199	1	4	2	2000	17	810	118	53.908	24.237	0.449599317	30363	3631	6043	49417	431.8	822	68.6	978.6	0.313233	26.10738698
200	1	4	2	2000	17	1050	145	66.579	24.358	0.365851094	12427	4597	5729	27544	848.8	849.7	126.6	1228.9	0.221765	74.22022004
201	1	4	1	2001	16	660	73	33.625	18.47	0.54929368	22739	3642	3981	36401	212.8	148.2	46.6	180	0.177526	-57.18484672
202	1	7	7	2001	16	800	123	40.298	28.895	0.717033103	38152	5813	8924	66874	555	82.9	79.8	390.1	0.160483	28.40141814
203	1	7	7	2000	17	710	99	43.241	21.553	0.498438982	18232	5203	5051	34419	195	74.9	42	207	0.110234	2.507180332
204	1	7	7	2000	17	760	94	48.66105208	19.858	0.408088176	14974	4409	3801	27525	446.7	249.5	81.1	436.1	0.281535	8.422272584
205	1	7	7	2000	17	860	117	50.076	22.678	0.452871635	17535	3461	4470	31335	358.2	127.7	112.5	322.9	0.0473497	35.57621207
206	1	7	7	2000	17	820	128	48.853	20.947	0.428776124	28602	4545	7780	50983	1155	383.7	118.3	647.9	0.276435	33.29594648
207	1	7	7	2000	17	750	88	26.633	15.78	0.592498029	15843	4667	3945	29224	209.3	426.3	39.3	592.7	0.140688	9.17115612
208	1	7	6	2000	17	740	106	51.183	16.288	0.318230663	26117	6004	2849	40718	1053	1080.9	218	403.7	0.265844	15.36363613
209	1	7	6	2000	17	820	145	78.053	24.378	0.31232624	12707	3566	2500	22263	56.5	20.4	34.6	78.9	0.194561	21.33366058
210	1	16	2	2000	17	770	143	57.205	21.797	0.381033126	11851	3100	3908	22753	651	120	40.9	493.6	0.312274	-4.730042096
211	1	16	2	2001	16	960	174	78.2284507	34.572	0.441936402	18593	3137	4698	32759	104.7	116	29	137.6	0.365092	20.60069919
212	1	16	8	2000	17	800	116	55.35	27.955	0.505058717	26728	4556	7603	49227	205.4	116.6	40	382.3	0.0430479	24.47792348
213	1	16	8	2001	16	710	83	21.465	18.065	0.841602609	25512	6227	4635	45315	273.1	23.7	46.1	202.7	0.12236	3.36602467
214	1	16	8	2000	17	800	124	62.229	20.038	0.32200421	31817	6252	9053	59555	445.4	363.8	48.7	537.2	0.0624744	27.97226943
215	1	16	8	2001	16	780	92	44.831	16.056	0.358145034	23682	13445	3278	47722	570.9	214.3	136	178.4	0.257994	4.484589685
216	1	16	8	2000	17	890	124	54.852	21.822	0.397834172	20620	2857	2975	31605	343.7	63.3	15.2	405.3	0.18918	40.66176647
217	1	16	8	2000	17	870	120	56.457	23.24	0.411640718	15481	3804	6361	31802	847.3	102.2	76.4	806.1	0.174117	3.818304353
218	1	19	3	2002	15	800	122	55.351	22.21	0.40125743	31552	8046	9250	59736	248.2	323.9	25.1	384	0.106249	26.13706438
219	1	19	3	2000	17	740	92	40.741	20.486	0.502834982	17302	6506	7982	37643	181.8	37.3	38	233.9	0.127342	-20.21179909
220	1	19	3	2001	16	850	149	56.075	21.408	0.381774409	22519	3653	7249	41470	313.8	296.5	10.4	250.5	0.411889	-14.52302936
221	1	19	2	2001	16	870	157	78.266	23.23	0.29680832	32241	3729	6379	53886	218.4	39.7	13.8	117.2	0.0985604	22.89685309
222	1	19	2	2002	15	630	69	19.871	10.572	0.532031604	21900	3196	6700	39696	187.1	295.2	10.3	122.6	0.173823	-46.55560604
223	1	19	2	2001	16	880	152	74.51	23.873	0.320399946	34154	4493	11794	63842	338.1	139.5	32.3	295.4	0.303159	11.14989931
224	1	19	2	2001	16	900	126	44.366	21.473	0.483996754	31835	5974	8224	56207	298.5	204.5	46.5	361.5	0.14574	41.11274212
225	1	29	1	2001	16	750	102	39.511	18.338	0.464123915	15619	4032	4572	29827	629.5	316.2	82.6	219.6	0.371258	-12.98660289
226	1	29	1	2000	17	920	125	65.812	20.04	0.304503738	21993	3404	7781	41783	243.1	404.6	48.8	361.9	0.463214	65.31840323
227	1	29	1	2001	16	950	156	64.719	22.687	0.350546207	32961	5267	9402	60381	114.1	170.7	27	146.1	0.334356	57.81887862
228	1	29	1	2000	17	740	95	42.939	25.896	0.603088102	21228	4132	5539	38143	626.5	327.1	52.8	492.6	0.327338	19.48196423
229	1	29	4	2000	17	810	121	46.257	20.739	0.448342953	17014	4448	6868	35465	1263.1	176.6	226.6	829.8	0.179137	-35.0934244
230	1	29	6	2000	17	900	148	71.583	15.514	0.216727435	25679	4947	6875	46524	530.1	977.4	78.7	1097.3	0.307677	-3.60237076
231	1	29	6	2001	16	830	117	46.33407759	19.724	0.425691004	25440	6011	5231	44538	883.6	285.9	95.5	512	0.196309	-31.5676188
232	1	29	7	2001	16	660	91	32.843	22.201	0.675973571	24456	6463	7602	46515	49.5	48.6	35.2	61.5	0.0655581	-36.57609273
233	1	29	7	NA	NA	810	126	NA	NA	NA	23960	4676	7575	44374	98.5	91.9	28.2	91.9	0.325555	15.04780812
234	1	28	3	2000	17	920	146	80.40862162	13.385	0.166462249	28898	5644	4853	46418	1497.6	666.8	269	281.4	0.284276	14.76489447
235	1	28	3	2000	17	800	128	46.145	20.716	0.448932712	16302	5001	5025	31860	321.1	183.3	49.5	320.1	0.190544	23.68001684
236	1	28	4	2001	16	930	141	61.003	22.047	0.361408455	12985	4192	3449	24561	370.7	105.6	51.8	314.2	0.143927	50.26390227
237	1	28	4	2002	15	860	120	60.77420195	26.812	0.441174037	17207	3865	4721	31413	432.6	185.4	44.4	155.2	0.382556	22.29811563
238	1	19	1	2001	16	820	127	41.453	24.67	0.595131836	30466	4915	6339	51422	278.8	372.4	73.1	895.1	0.274869	22.79747896
239	1	19	1	2000	17	730	100	18.936	14.507	0.766106886	25326	7867	4295	44493	126.3	58.2	51.3	100.3	0.312763	-0.54155448
240	1	19	5	2001	16	710	100	36.405	19.301	0.530174427	16463	4179	5671	32169	149.8	68.2	53.3	152.9	0.0571068	-21.78291674
241	1	19	5	2001	16	650	89	26.304	14.835	0.563982664	28864	5481	5737	49989	67.5	712.1	24.8	169.5	0.0928494	2.894449372
242	1	19	5	2001	16	810	129	47.352	21.706	0.458396689	21925	8021	5370	42291	363.9	93.2	121.9	283.8	0.16559	46.31005075
243	1	19	5	2001	16	850	140	52.19	19.851	0.380360222	17569	5352	3937	31741	130.1	0	37.1	89.5	0.411503	9.421658844
244	1	19	5	2003	14	600	78	23.561	16.98	0.720682484	16707	4433	3874	29830	117.8	116	28.4	129.1	NA	NA
245	1	16	7	2000	17	910	148	58.97	22.558	0.382533492	29853	5399	7305	54031	0	0	0	0	0.205644	17.93513524
246	1	16	7	2002	15	690	104	35.18934188	20.989	0.596459009	24270	6345	4824	42483	82.7	36.6	43.9	66.8	0.152679	3.018003179
247	1	16	4	2000	17	460	40	11.369	10.85	0.954349547	12527	5111	2006	22960	546.6	618.4	49.8	1021.8	0.109582	-66.35705093
248	1	7	4	2001	16	880	130	62.04055513	31.746	0.511697549	26547	5075	10159	52668	202.5	110.4	48.8	457.9	0.293665	34.91052662
249	1	7	4	2000	17	860	144	58.338	29.584	0.507113717	19730	7268	5431	38918	772.3	218.6	152.1	337	0.152841	43.32157419
250	1	7	4	2000	17	770	115	55.368	17.424	0.314694408	22957	4802	3855	37243	908.6	329.8	139.3	380.5	0.144274	-19.68822613
251	1	7	4	2000	17	810	115	56.393	17.548	0.311173373	15021	6951	3369	29902	1577.4	442.2	212	1216.9	0.278578	-32.11340252
252	1	7	8	2000	17	940	121	64.82182813	32.388	0.499646507	NA	NA	NA	NA	289.3	168.8	56.5	299.1	0.267744	52.62910439
253	1	7	8	2000	17	680	98	42.89	18.733	0.436768478	27051	7361	8419	52615	474.5	192	66.3	318.9	0.298271	8.883807583
254	1	8	8	2000	17	670	120	41.509	19.651	0.473415404	42542	7622	11555	79250	671.7	672.2	46	605.7	0.252415	-39.67792714
255	1	8	2	2000	17	710	96	40.3454911	22.423	0.55577462	18968	7425	5877	38940	1004	879.5	73.1	919.5	0.192889	-39.3140508
256	1	8	2	2001	16	720	93	33.166	16.645	0.501869384	18934	6249	9077	41774	355.6	618.7	39.7	829.3	0.359598	-45.86922318
257	1	8	2	NA	NA	760	130	NA	NA	NA	26061	5563	8022	49262	NA	NA	NA	NA	0.196355	-39.06255318
258	1	8	2	2000	17	730	94	35.3144507	14.923	0.422574887	16959	5840	6471	35165	394.2	0	58.2	0	0.180397	-21.12596742
259	1	16	5	2001	16	880	110	46.983	19.398	0.412872741	28505	5625	4700	48323	267.4	148.9	79.2	207.3	0.403353	27.83172295
260	1	16	5	2000	17	750	108	66.192	12.492	0.188723713	20037	5850	5809	38880	590.7	495.6	47.6	523.8	0.248399	-22.18340245
261	1	16	5	NA	NA	620	99	NA	NA	NA	38338	7018	11666	72445	475.9	150.1	99.4	342.6	0.334224	-47.46697715
262	1	16	6	2000	17	650	98	55.139	21.781	0.395019859	31569	8703	8183	60804	317.1	151.8	62	354.5	0.126595	-45.13143511
263	1	16	6	2001	16	570	62	22.492	12.295	0.546638805	28013	9320	4350	50200	60.9	134.2	39.2	68.9	0.355679	-18.30606927
264	1	16	6	2001	16	760	118	49.275	20.236	0.410674784	22513	6283	4575	40974	243.3	18.7	16.7	254.8	0.115149	15.44242277
265	1	16	6	2001	16	750	130	57.309	26.436	0.461288803	30346	6103	8252	56648	422.1	93.5	22.3	335	0.40073	-6.124689738
266	1	16	6	2002	15	600	70	34.449	3.446	0.100031931	22482	7890	5947	43508	220.3	97.6	32.5	157.2	0.268609	9.379259046
267	1	19	8	2001	16	830	101	42.2475	15.3075	0.362329132	14205	4626	2359	25162	370.2	27.6	63.3	110.8	0.291412	39.78499991
268	1	19	4	2001	16	790	107	51.018	19.658	0.385314987	17858	3628	5047	31485	605.2	210.1	51.1	400.7	0.207864	26.57642842
269	1	19	4	2003	14	560	57	17.71	13.401	0.756691135	23650	4529	4816	39035	476	474.3	73	171.8	0.229662	-32.98916923
270	1	19	4	2001	16	740	101	37.485	14.05	0.374816593	22472	5780	6809	42162	390.7	177.8	35.3	605.8	0.0866638	30.49479988
271	1	28	6	2000	17	900	140	69.267	20.849	0.300994702	25807	4850	5803	45126	370.9	594.3	69.1	1005.6	0.214592	32.24918497
272	1	28	6	2001	16	840	105	56.4206875	20.86	0.369722542	24230	3988	5493	40991	672.9	227.8	43.2	413.7	0.259347	30.04175458
273	1	28	6	2000	17	810	104	54.309	13.42	0.247104531	22837	8919	5365	44850	1386.2	706.6	375.3	1252.8	0.258839	28.01348775
274	1	28	6	2002	15	630	62	18.312	11.728	0.640454347	35617	6755	10661	66207	618.5	371.6	81.2	566.8	0.207631	-45.56671316
275	1	28	6	2001	16	850	172	68.77793581	23.256	0.338131695	19834	6700	4707	37420	696.6	234.1	108.8	638.1	0.218287	-1.908025417
276	1	28	6	2002	15	760	93	43.52894463	15.445	0.354821375	29729	6106	9026	56409	430.8	134.8	66	542.5	0.223321	14.97584831
277	1	28	5	2001	16	830	110	44.30537879	22.693	0.512195147	26965	6154	6523	48290	687.4	246.8	67	384.1	0.221364	8.156126289
278	1	28	5	2001	16	850	115	53.621	28.66	0.534492083	26996	5369	6708	47739	340.3	300.5	55.8	819	0.394708	9.995598913
279	1	29	8	2002	15	760	91	32.879	16.197	0.492624472	19876	12056	2863	39798	390.2	140.3	57	336.3	0.281112	-3.128885596
280	1	29	8	2000	17	830	130	79.067	32.601	0.412321196	21660	4677	6761	41089	249.5	65.1	95.5	310.9	0.433889	22.12798878
281	1	30	1	2002	15	760	137	58.85725786	21.339	0.362555117	24057	6674	4538	42545	392.9	0	20	294.7	0.193441	-17.73961999
282	1	30	1	2001	16	680	80	25.243	13.951	0.552668066	21098	6797	4500	38559	376.1	607.4	94.8	630.5	0.198796	7.285384388
283	1	30	1	NA	NA	830	124	NA	NA	NA	22114	5585	6570	41671	695.7	310.1	281.4	416.9	0.229631	40.05956288
284	1	30	1	2002	15	880	134	78.39954255	26.629	0.339657594	21144	5735	6800	40823	513.5	163	44	327.8	0.161364	-1.228495211
285	1	30	1	2001	16	730	103	38.35084906	17.565	0.458008113	14033	4927	6544	31430	247.3	118.8	41.3	422.9	0.480116	-32.75154505
286	1	28	1	2000	17	840	124	47.092	20.04	0.425549987	35319	5542	8534	63469	1122.8	358.8	152.1	1006.5	0.533701	21.61792551
287	1	28	1	2000	17	740	106	57.534	21.257	0.369468488	50659	7886	13629	94573	256.7	474	80.6	649.7	0.170753	-27.33778577
288	1	28	1	2001	16	750	120	47.259	25.788	0.54567384	22922	8037	6101	44644	586.1	205.6	124.7	287.4	0.295595	-12.1220256
289	1	28	1	2001	16	630	74	25.7	12.794	0.497821012	23327	6987	7342	45334	284.5	222.9	67.9	542.7	0.216998	-11.09117204
290	1	28	1	2000	17	780	100	47.277	19.564	0.413816444	20079	6728	7233	40772	1062.8	243.2	36.8	370.9	0.819121	18.91175162
291	1	28	1	2000	17	790	123	48.77	14.538	0.29809309	19468	5967	5659	37216	146.3	256.2	37.1	216.3	0.1282	-11.72136486
292	1	20	8	2002	15	590	77	29.13	21.423	0.735427394	20863	5463	7200	41162	183.9	206.2	67.5	63	0.487505	-60.89051812
293	1	20	8	2002	15	530	62	18.421	12.687	0.688724825	32240	5653	8428	58868	95.5	212.7	50.8	52.4	0.280372	6.371751028
294	1	20	8	2001	16	710	97	35.335	20.333	0.575435121	22379	7523	8215	46175	572.3	224	57.4	527	0.196156	18.70559144
295	1	20	4	2001	16	640	85	49.668	5.311	0.106930015	25079	2187	5091	40451	102.1	0	42.9	28.9	0.139509	-13.11722254
296	1	16	1	2000	17	750	105	45.288	22.061	0.487126833	33186	2400	5893	51806	212.4	130.7	32.1	396.2	0.315793	15.11280404
297	1	16	1	2001	16	580	72	27.597	17.095	0.61945139	17161	1468	4176	28119	977.3	177.2	345	449	0.484613	-36.56380602
298	1	16	1	2000	17	630	82	43.983	22.959	0.521997135	42464	3178	9676	68549	581.7	247.3	83.6	356.9	0.218776	-78.41567885
299	1	16	3	2001	16	510	70	41.33090132	13.115	0.317317058	39450	4528	7543	64104	289.8	426.6	82.6	521	0.196142	-71.85246806
300	1	16	3	2001	16	640	106	39.753	17.16	0.431665535	21963	2681	4882	36436	51.9	171.1	25.2	79.9	0.205867	-30.01656991
301	1	16	3	2001	16	680	96	32.489	20.891	0.643017637	18820	2596	3535	30526	178.8	73.5	82.9	154.5	0.194715	26.87259719
302	1	16	3	2001	16	930	160	66.084	27.427	0.415032383	20245	3278	3710	33376	0	0	22.8	0	0.822448	26.47805734
303	1	8	5	2000	17	980	136	71.4715	28.3185	0.396220871	21349	2743	2316	31362	259.4	187.9	79.5	318.8	0.474323	28.13908829
304	1	8	5	2000	17	810	153	73.3011194	17.642	0.240678453	21714	2883	4712	36618	259.7	61.4	41.2	120.9	0.28093	-1.461806832
305	1	8	5	2001	16	690	114	60.10843601	18.392	0.305980345	26699	3290	5534	43448	533	256.4	57.8	284.3	0.260162	-45.82327386
306	1	8	7	2001	16	830	136	53.606	27.085	0.505260605	19313	2856	4509	33231	330.1	208.8	75.7	375.1	0.136446	29.62838915
307	1	8	7	2002	15	920	147	70.53044931	23.137	0.328042714	15045	2455	4545	26790	467.8	472.6	71.2	249.5	0.173246	65.89856832
308	1	8	7	2001	16	720	98	32.44767105	16.668	0.51368864	17801	1860	3104	27686	230.1	168.9	43.9	307.5	0.19505	9.44695384
309	1	8	7	2000	17	760	134	63.703	20.477	0.32144483	16881	2452	1896	25459	421.7	232.1	93.8	314	0.315412	-21.83004918
310	1	8	6	2000	17	940	144	67.292	18.467	0.274430839	27164	3277	3717	41895	278.8	258	13.5	468	0.170213	40.79936583
311	1	8	6	2000	17	950	137	63.72580523	24.092	0.378057208	29786	3834	4731	46520	89.2	47.4	42.2	169.9	0.48916	34.50211695
312	1	8	6	2000	17	830	119	57.681	14.753	0.255768797	16465	2755	2322	26314	153.3	86.9	38.2	140.2	0.230418	24.93617658
313	1	8	6	2000	17	910	124	63.828	26.367	0.413094567	12835	1793	2416	20905	231.2	181.2	41.8	206.9	0.244075	10.07965535
314	1	8	6	2001	16	760	123	49.44440323	17.4375	0.352668833	32506	5329	5625	53967	1108.8	449.8	113.2	475.1	0.186946	31.68991965
315	1	15	3	1999	18	670	101	33.569	15.17	0.451905031	14939	2825	5245	28652	184.5	127.7	23.3	405.2	0.227006	-28.34429928
316	1	15	3	2000	17	890	130	58.517	21.047	0.359673257	18180	2383	2116	27711	172.1	74	23	330.9	0.181713	39.75882673
317	1	15	7	2001	16	780	117	42.072	20.172	0.479463776	16285	2135	3233	26519	90.8	19.2	31.1	63.9	0.183764	12.88275099
318	1	15	7	2002	15	850	127	47.307	22.212	0.469528822	31010	4227	5049	50279	551.5	326.9	35.5	613.9	0.165976	49.83675349
319	1	20	5	2002	15	810	107	41.733	22.288	0.534061774	42986	5100	7753	69932	256.6	56.4	71.5	167.9	0.220474	20.09745867
320	1	20	5	2002	15	550	63	20.64822494	11.846	0.57370549	9610	2892	3343	19307	363.6	46.1	68.6	154.9	0.359286	-44.98582628
321	1	20	5	2002	15	560	60	21.939	13.293	0.605907288	9671	2270	5160	21159	406.1	122.7	71.6	528.1	0.656324	-90.91905881
322	1	20	5	NA	NA	850	154	NA	NA	NA	24435	3222	5146	40435	NA	NA	NA	NA	0.19779	3.578697208
323	1	20	7	2000	17	830	130	63.979	19.014	0.297191266	22666	2592	3195	35055	696.3	406	104	668.3	0.282451	8.106576949
324	1	20	7	2001	16	780	127	49.954	19.981	0.399987989	11199	2007	2279	19025	445.6	617.1	88.3	433.7	0.125623	-26.81541649
325	1	20	7	2001	16	930	135	72.215	17.764	0.245987676	10183	1519	3247	18344	173.9	48.5	37	184	0.193554	16.1655886
326	1	20	7	2001	16	800	146	71.81376879	18.874	0.262818681	13471	1591	2817	22180	182.8	193.9	47.8	134.5	0.221208	-9.701238937
327	1	28	2	2002	15	760	118	51.61860233	27.533	0.533392978	14937	2136	5285	27779	130.4	77.3	22.8	374.3	0.198113	-1.104602435
328	1	28	2	2001	16	830	129	58.255	20.787	0.35682774	15761	2224	2308	25527	177.2	222.5	31.4	281.9	0.243801	13.82779972
329	1	28	2	2001	16	730	121	49.168	12.168	0.247478034	28979	2986	7424	49434	486.3	326	47.5	141.5	0.267882	-20.70138289
330	1	28	2	2001	16	750	98	76.52433333	7.887	0.103065256	14799	1960	4260	25707	850.3	319.3	107.3	121.3	0.236677	-3.722211934
331	1	28	2	2001	16	680	96	34.901	14.121	0.404601587	11298	2429	2623	19760	611.5	203.4	31	60.4	0.23739	-15.19062727
332	1	28	8	2000	17	770	117	83.561	20.62	0.246765836	17060	2792	6274	32461	208.5	48.5	38.9	206.8	0.189389	-37.24100133
333	1	28	8	2001	16	760	133	56.467	19.759	0.349921193	29494	3671	5319	47697	360	248.5	59.5	179.4	0.185758	-78.49516886
334	1	30	2	2001	16	820	120	44.165	19.904	0.45067361	19748	2999	3471	32108	61.8	151.1	26.4	427.9	0.0808537	20.33810011
335	1	30	2	2000	17	840	118	31.473	20.352	0.646649509	22760	3141	5234	38383	615	154.8	34.5	769.1	0.201498	26.12692596
336	1	30	3	2001	16	830	156	76.366	16.292	0.213341016	43986	5851	8094	72908	42.1	15.8	17.4	119.5	0.525078	8.649169419
337	1	30	3	2001	16	630	73	19.56	12.674	0.64795501	21728	4092	6133	39936	761.5	201.8	110.3	445.2	0.347337	-15.75903007
338	1	30	3	2002	15	670	82	40.17337168	18.677	0.464909945	16032	2394	7146	32296	356.7	167.4	25.1	440.2	0.196903	-12.04440425
339	1	30	3	2000	17	840	105	53.505	23.328	0.435996636	33195	3613	7008	55006	1317.6	270.2	139.8	1010	0.188717	36.43083263
340	1	30	3	2000	17	830	139	56.676	30.803	0.543492836	25748	4117	9887	49965	254	97	31.7	763.2	0.200873	11.422349
341	1	27	2	2002	15	600	80	27.866	16.228	0.58235843	19180	3871	5061	34869	341.1	258	36.9	237.2	0.282451	-71.09306231
342	1	27	2	2001	16	770	80	27.986	11.614	0.414993211	18060	2892	7995	36346	21.3	26.2	26.9	147.1	0.375393	1.59651107
343	1	27	2	2001	16	930	137	58.696	21.88	0.372768161	41738	6684	8296	72221	384.8	80.7	50	402.9	0.107521	13.25555731
344	1	27	8	2001	16	760	130	63.946	26.251	0.41051825	25913	4996	5074	45221	147.6	80.5	28.8	97.7	0.845121	-13.75450991
345	1	27	8	2001	16	780	129	57.12534409	28.483	0.498605312	26990	4868	6963	48835	402.7	56.3	24.9	384.6	0.203543	31.35649527
346	1	27	8	2000	17	880	122	71.39	6.15	0.086146519	26637	5519	5768	46442	601.6	65.2	123.7	440.2	0.194549	39.13741637
347	1	20	6	2001	16	910	126	50.747	25.407	0.500660138	17780	3141	3967	30513	299.3	50.1	33.9	344.7	0.243376	43.74796894
348	1	20	6	2001	16	830	120	69.207	16.294	0.235438612	17129	3953	3687	30542	474.1	121.6	51.6	259.5	0.239112	4.558197234
349	1	20	1	2000	17	840	114	48.082	28.894	0.600931742	20728	3354	6869	38912	586.5	53.9	27.2	380.1	0.205393	6.039421712
350	1	20	1	2000	17	810	131	61.65207813	27.424	0.444818745	15721	3085	4357	28400	177.1	71.3	58.5	456.9	0.127391	0.957609029
351	1	20	1	2001	16	710	109	56.792	21.743	0.382853219	25262	4708	5064	43650	122.4	75.5	39.2	156	0.134268	-8.390512458
352	1	15	8	2001	16	680	85	31.862	19.72	0.618919089	18362	4038	3804	31865	235.2	22.4	36.3	89.8	0.164711	1.696188114
353	1	15	8	2001	16	690	101	31.458	15.741	0.500381461	15930	2999	4242	28099	284.8	61.5	28.2	171.3	0.322324	15.80709824
354	1	15	8	2002	15	570	67	19.53	16.047	0.821658986	29190	4721	4264	46814	135.2	34.2	23.7	52.3	0.144675	-35.95873551
355	1	15	8	2001	16	720	100	42.5585	9.5255	0.223821328	14843	3184	5994	29381	126.1	145.1	22.7	84.8	0.177201	10.19093221
356	1	15	1	2000	17	670	93	42.928	13.699	0.319115729	26719	3623	8241	47990	57.5	112.4	12.5	270.4	0.171502	6.307069066
357	1	15	1	2001	16	720	106	44.076	18.11	0.410881205	21065	3799	4674	36085	254	228.1	55.6	493.4	0.142127	-32.80605206
358	1	15	1	2000	17	710	122	53.495	18.93	0.353864847	19937	3175	5978	36577	505.1	116.7	69.7	294.5	0.202969	9.839096472
359	1	8	1	2001	16	870	126	55.11299065	3.759	0.068205335	20293	3407	4681	35151	113.2	24.1	19.5	0	0.318683	11.60779901
360	1	8	1	NA	NA	910	136	NA	NA	NA	21320	3489	7050	39964	0	0	0	0	0.26272	32.820575
361	1	8	1	2000	17	850	128	70.511	16.368	0.232133993	15667	2861	4316	28961	432.5	228.2	94.6	181.5	0.227511	8.340299569
362	1	8	3	2001	16	800	109	49.008	23.632	0.482206987	NA	NA	NA	NA	298.9	348	25.9	548.3	0.152836	17.73051402
363	1	8	3	2001	16	930	139	53.906	24.029	0.44575743	NA	NA	NA	NA	181.1	16.5	26.3	201.5	0.123176	44.94567972
364	1	8	3	2000	17	860	129	52.344	19.443	0.371446584	20907	3232	5173	36444	104.2	81.2	41.4	74.4	0.123461	43.23238907
365	1	8	3	2001	16	790	100	50.14680128	20.924	0.417254929	13075	3142	3126	23221	348.1	122.4	41.9	559.3	0.191634	-9.048463251
366	1	9	7	NA	NA	850	124	NA	NA	NA	17251	2961	4250	29915	455.7	128.5	65.9	295	0.144834	38.82607297
367	1	9	3	NA	NA	790	104	NA	NA	NA	22083	3972	4737	36133	450.2	114.2	63	94.8	0.204152	14.07743452
368	1	9	3	2000	17	670	87	36.367	19.506	0.536365386	21909	5231	4780	37856	388.6	189.7	63.4	373.3	0.177549	-12.55962935
369	1	9	3	2002	15	740	82	30.59188889	16.204	0.529682886	27165	4429	5530	45018	262.9	351.9	49.7	453.2	0.218694	-23.3742923
370	1	9	3	2001	16	890	139	72.666	26.789	0.368659345	32077	6097	9748	60076	147.8	63.7	34.9	207.5	0.271741	40.77881686
371	1	9	3	2001	16	750	108	41.229	21.235	0.515050086	28014	8454	6977	52893	155.9	122.2	28.5	123.4	0.218285	30.22697893
372	1	15	2	2000	17	740	112	52.275	15.485	0.296221903	29452	6418	8880	56127	246.1	66.8	42.8	247.1	0.180526	-11.45386056
373	1	15	2	2003	14	600	62	18.79474245	15.043	0.800383407	17282	6726	6495	36816	119.1	60.6	64.2	262.9	0.198323	-32.58430595
374	1	15	2	2001	16	740	86	26.394	17.263	0.654050163	25874	6258	10370	51448	617.7	159.5	127.5	458.7	0.244317	17.11103308
375	1	15	2	2001	16	790	120	73.93604449	24.087	0.325781561	16403	5754	5601	33346	283.1	470.5	32.7	300.4	0.239914	24.62767243
376	1	15	6	2002	15	940	143	55.86186352	25.683	0.459759098	23152	5409	7431	42490	90.3	122.1	33.8	236.4	0.194284	47.27407321
377	1	15	6	2002	15	690	87	31.631	18.923	0.598242231	21668	6041	4449	39389	53.7	57.3	17	53.2	0.240593	7.411949181
378	1	15	6	2000	17	820	118	56.96345213	17.225	0.30238687	15300	4458	4882	29552	365.2	42.9	36.4	509.6	0.0659482	34.5746888
379	1	15	6	2000	17	850	149	71.279	18.971	0.266151321	18961	5479	3688	33705	490.8	165.7	38.9	568.6	0.389125	9.885810525
380	1	20	3	2000	17	710	115	39.954	17.215	0.430870501	33057	5479	6569	57346	44.1	45.7	32.3	139.1	0.314968	-0.012930832
381	1	20	3	2001	16	810	128	51.668	18.125	0.350797399	34289	8165	8003	63685	176	236.3	26.2	116.2	0.200088	32.97537015
382	1	20	2	2000	17	650	83	27.335	15.012	0.549186025	32996	6565	7727	57818	237.8	120.2	30.1	340.3	0.533365	7.328685068
383	1	20	2	2000	17	900	132	54.91	28.159	0.51282098	26104	8172	5641	46612	60.1	16.8	16.9	63.4	0.230138	29.61032715
384	1	20	2	2000	17	970	166	72.296	19.25	0.26626646	19812	6437	4254	36085	647	99.2	88.6	629.3	0.0931179	32.77923822
385	1	27	5	2002	15	600	97	30.49318045	17.482	0.573308515	19937	5136	5127	36306	256.3	96.4	53.5	258.2	0.399978	-3.607820243
386	1	27	5	2002	15	670	100	37.47	14.281	0.381131572	24552	4918	7430	45378	282.7	549.5	54.2	132.3	0.152757	22.057107
387	1	27	5	2001	16	670	92	37.48412121	21.423	0.571522002	27589	5678	5248	47471	385.3	65.4	28.6	199.1	0.202521	1.497719999
388	1	30	4	2001	16	780	96	41.455	17.602	0.424604993	24534	7375	5472	44267	440.8	121.3	42.1	329.1	0.173133	21.72262028
389	1	30	4	2000	17	650	92	36.476	18.797	0.515325145	14237	4567	4054	27309	137.9	678.8	28.5	125.7	0.356736	-4.236427376
390	1	30	5	2002	15	580	96	34.758	17.439	0.501726221	22759	5291	5893	42323	104.2	43.9	44.5	189.4	0.130406	-31.85986885
391	1	30	5	2001	16	710	124	44.881	19.465	0.433702458	28256	5468	5908	49834	218	316.4	44.1	327.6	0.219138	17.15890126
392	1	27	1	2002	15	700	99	38.05859211	19.856	0.521721874	17470	5756	4837	33487	131.5	31.1	17.5	223.3	0.0570633	-0.749313392
393	1	27	1	2000	17	750	127	48.368	14.636	0.302596758	12103	5082	4165	25932	629.6	255	91.2	435.7	0.173704	10.33804833
394	1	27	1	2001	16	680	97	43.701	19.84	0.453994188	28350	4934	9649	53645	376.6	144.2	95.9	469.6	0.154852	-6.162871421
395	1	27	1	2001	16	640	81	28.347	20.372	0.718665114	17300	6178	4624	33512	457.6	49.5	48.3	209.6	0.0469737	18.30353209
396	1	27	1	2002	15	690	89	46.31864015	9.185	0.198300295	26003	5604	6742	48042	158	310.8	57.3	66.7	0.0868501	-14.55204539
397	1	27	7	2000	17	680	88	30.523	19.21	0.629361465	15525	5191	6288	32493	547.4	355.1	79.8	779.3	0.177098	-3.269221259
398	1	27	7	2002	15	670	93	36.812	27.374	0.743616212	18273	5311	5812	34885	376.4	723	43	327.1	0.0415909	-44.46766473
399	1	27	7	2002	15	650	73	28.61051408	13.43	0.469407853	11956	3167	1120	19309	282	841	65.8	277.2	0.0501411	-25.60855154
400	1	21	7	2001	16	750	123	51.35	22.032	0.429055501	16227	3637	6929	32697	171.3	90.2	25.8	164.9	0.180028	29.99684512
401	1	21	7	2000	17	570	81	31.831	19.339	0.607552386	21880	3649	4415	37061	446.7	263.4	104.3	503.3	0.177837	-13.40672408
402	1	21	7	2000	17	730	106	54.789	10.535	0.192283123	33040	5391	9968	60977	732.7	466	91.7	855.2	0.220213	34.65054002
403	1	21	7	2000	17	750	111	52.471	5.158	0.098301919	34286	6070	8075	60628	189.8	20	13	10	0.195077	3.146450063
404	1	21	7	2001	16	570	62	20.622	16.081	0.779798274	29959	6849	10652	59697	238.3	87.7	42.8	307.2	0.505834	-18.48649494
405	1	21	7	2001	16	910	160	68.50880247	22.284	0.32527207	23279	6762	5925	42987	742.3	220.4	39.4	277.5	0.210066	49.12909485
406	1	21	1	NA	NA	720	106	NA	NA	NA	14266	5420	4610	29451	612	198.9	40	392.5	0.13739	12.83200579
407	1	21	1	2001	16	720	104	45.151	10.832	0.239906093	17290	4400	5435	32752	272	26.7	34.8	262.6	0.747247	-4.617702279
408	1	15	5	2000	17	790	140	62.44961905	20.877	0.334301479	36918	6202	8826	65922	211.1	69.3	37.3	230.4	0.0198464	20.42780662
409	1	15	4	2000	17	920	127	63.049	29.136	0.462116766	22303	6806	5692	42032	380.4	88.7	26.1	390	0.179808	18.0190039
410	1	15	4	2001	16	980	156	65.14538418	28.356	0.435272588	18796	6493	7053	38596	1001.4	0	45.2	74.6	0.0334746	56.883756
411	1	15	4	2000	17	800	124	67.6045	17.5515	0.259620292	16137	6736	3398	31141	130.4	54.7	34.3	214.3	0.0886433	-1.294295584
412	1	15	4	2001	16	780	98	34.83	17.495	0.502296871	15295	4116	916	23255	230.9	104.1	29.9	241.6	0.0855823	20.21615115
413	1	15	4	2001	16	900	141	78.59619215	8.227	0.104674282	28828	5451	8499	54893	545.3	311.4	114.5	277.1	0.183239	35.67906085
414	1	9	4	2001	16	900	147	60.672	21.888	0.360759494	18576	7903	3613	36292	544.2	72.7	52.4	408.7	0.0230523	26.36243944
415	1	9	4	2001	16	770	107	43.119	14.483	0.335884413	18063	5404	3329	31548	431.4	141.6	98.8	319	0.186481	-15.88772313
416	1	9	4	2001	16	870	134	70.23209459	20.39	0.290323108	13817	4974	5903	30123	715.1	135	108.9	670.4	0.193624	8.180489929
417	1	9	4	2001	16	830	102	40.60411628	16.414	0.404244729	16105	4037	2306	26586	719.4	708.1	104.9	585.8	0.114113	15.99228602
418	1	9	4	2001	16	860	132	75.898	23.91	0.315028064	23126	5419	2345	36846	292.8	122.6	55.1	338.4	0.206695	11.39481835
419	1	9	5	2000	17	770	87	43.658	7.35	0.168354024	26551	11771	4479	49318	1376.4	629.4	123.9	36	0.0144365	19.19133408
420	1	9	5	NA	NA	830	113	NA	NA	NA	11474	3127	3049	21010	304.2	150.1	84.8	624.4	0.593102	18.62533463
421	1	9	5	2001	16	800	97	32.891	17.752	0.539722112	11672	3262	2177	20704	460.4	64.8	51.4	427	0.0515318	1.691749702
422	1	9	5	2001	16	770	92	43.555	17.547	0.402869935	19920	4973	4347	34091	211.7	151	17.9	651	0.0713815	15.44339859
423	1	9	5	2001	16	970	137	69.4635	26.6895	0.384223369	22016	5262	4058	37343	264.7	58.2	59.7	452.9	0.248039	73.19985294
424	1	9	5	2002	15	790	108	36.562	25.391	0.694464198	16584	4953	4002	30471	1976.1	226.3	317.5	730.7	0.184729	25.09680648
425	1	9	5	2001	16	780	93	29.034	19.89	0.685058896	10177	4519	3377	21702	118.1	114.7	19.7	210.9	0.33051	-2.063949705
426	1	9	2	2001	16	670	110	47.62	14.391	0.302204956	17441	4853	5180	33201	365.7	118.9	36.9	444	0.146882	-53.59909184
427	1	9	6	2000	17	840	126	69.194	20.8	0.300604099	30317	5506	6602	53162	315.4	64.1	57.4	246.7	0.187915	-25.30061635
428	1	14	2	2000	17	840	112	54.725	17.251	0.315230699	24834	6663	8443	49004	624.6	128.6	113.4	373.2	0.204768	19.33252141
429	1	14	2	1999	18	840	99	42.914	17.788	0.414503425	21128	4407	6178	39609	445.9	207	52.5	1476.7	0.204025	10.35866724
430	1	14	2	2000	17	720	93	46.065	15.707	0.34097471	24850	4969	8794	48771	109.2	133.2	33.3	397.7	0.179264	32.67669536
431	1	14	7	2000	17	770	107	35.56	19.882	0.559111361	12422	5814	723	22907	291.6	99.7	57.3	200	0.243089	7.523102042
432	1	14	7	2000	17	740	92	37.249	15.735	0.422427448	14804	3604	7157	32051	494.8	296.2	37.6	329.7	0.258848	11.85726914
433	1	14	7	2000	17	770	131	59.0716875	27.24	0.461134617	15802	2017	5238	29674	307	113.7	19.9	437	0.285811	0.433241938
434	1	21	8	2002	15	930	115	54.72351119	21.458	0.392116652	28623	5100	5989	47324	203	166.5	31.4	156.3	0.464486	18.83720424
435	1	21	8	2000	17	770	105	55.267	21.969	0.39750665	22570	3832	4214	37573	407.7	298.2	64.9	440.8	0.549228	-0.853146123
436	1	21	8	2001	16	680	122	52.375	18.136	0.346272076	25903	3560	7543	46341	302.4	214.7	30.4	214.7	0.207953	-15.88098223
437	1	21	6	2000	17	880	123	49.573	23.147	0.466927561	24607	3619	8592	46823	584.4	193.1	90.9	373.4	0.196191	40.78594095
438	1	21	6	2001	16	730	138	51.516	17.962	0.348668375	24160	5677	5535	42982	79.2	25.8	39.2	65	0.530643	-5.150692262
439	1	27	3	2000	17	820	150	61.006	20.777	0.340573058	37403	6916	10311	70260	214.8	0	15.1	231.6	0.580767	36.60496999
440	1	27	3	2001	16	750	119	54.717	16.948	0.309739204	35050	7063	8446	63283	63.5	52	38.5	65.8	NA	NA
441	1	27	3	2001	16	690	131	45.013	17.217	0.382489503	36069	6697	12416	69732	38.6	73.8	16	100.5	0.338758	5.658033752
442	1	27	3	2002	15	760	134	54.8873125	23.191	0.422520232	20398	5241	6427	38744	390.6	51.1	64.9	310.6	0.328361	12.85392042
443	1	27	6	2002	15	540	64	19.212	18.782	0.977618155	22286	5638	5141	40536	290.6	142.6	53.7	88.4	0.39907	-25.04289843
444	1	27	6	2000	17	580	77	28.954	11.782	0.406921323	10538	3529	1696	18136	48.5	26.6	35.6	66.7	0.182468	-29.02740252
445	1	27	6	2000	17	790	155	81.799	29.964	0.366312547	27377	3442	9740	51152	26.7	24.5	22.1	49.3	0.20587	0.784911218
446	1	27	6	2001	16	820	115	58.188	21.639	0.3718808	39726	6643	5076	65097	171	26.8	24.3	201.4	0.719247	24.87562645
447	1	30	6	2001	16	890	134	72.55	15.384	0.212046864	28692	7853	6102	52239	711.1	413.6	59.7	342.9	0.450285	41.70853537
448	1	30	6	2000	17	780	125	47.733	18.861	0.395135441	25904	5749	8141	50764	465.7	190.1	45.8	500.5	0.214614	-18.26719291
449	1	30	7	2000	17	660	79	33.283	15.773	0.473905597	21413	6099	6420	41823	534.2	128.1	112.1	235.2	0.119989	-26.50373855
450	1	30	7	2001	16	690	95	31.889	24.59	0.771112296	21506	4142	3904	36429	352	150.6	99.7	155.3	0.24231	-12.0398106
451	1	26	1	2001	16	800	133	71.632	24.915	0.34781941	21736	5406	4118	38704	543.4	161.7	47.8	353.4	0.21843	21.72375925
452	1	26	1	NA	NA	680	84	NA	NA	NA	29155	5910	4989	47886	433.6	196.8	66.3	150.4	0.533647	-8.093531438
453	1	26	1	NA	NA	630	74	NA	NA	NA	20939	6229	8516	43263	246.5	120.4	48.2	429.7	0.39595	-9.753811121
454	1	26	1	2001	16	570	76	26.238	19.071	0.726846558	17945	3531	6457	35013	119.4	37.5	42.4	159.8	0.356571	-53.24779116
455	1	26	1	2001	16	850	145	82.67291489	18.721	0.226446594	23977	4602	5762	43296	289.5	97.7	67.7	136.5	0.223091	-26.37668313
456	1	26	1	2000	17	780	129	66.107	25.271	0.382274192	25559	5640	5167	46117	268.6	78	25.1	569.2	0.302616	-15.74802929
457	1	26	8	2001	16	920	151	56.007	19.399	0.346367418	16026	5577	3402	30238	55.6	27.3	29	153	0.608566	36.09307646
458	1	26	8	2001	16	690	110	40.05744531	31.355	0.782750866	19692	4951	5607	36241	170.8	32.9	34.5	140.4	0.204154	-10.31325556
459	1	21	2	1999	18	700	84	33.277	21.25	0.638579199	29630	7347	9466	56591	203.2	65.9	60.6	311.8	0.196574	1.033112431
460	1	21	2	2000	17	910	133	73.256	16.939	0.231230206	29548	5231	5640	49156	450.4	554.4	43.3	470.4	0.181877	32.77814913
461	1	21	4	2000	17	750	106	74.739	21.108	0.282422831	21615	2516	6205	37002	667	92.6	44.7	464	0.183076	4.01891616
462	1	21	4	2008	9	650	99	63.899	0	0	44445	6527	7204	72970	279.5	262.5	47.4	198.8	0.22027	-43.48999549
463	1	21	4	2000	17	810	110	53.2015	21.9015	0.411670724	25069	4729	4107	39272	376.9	63.8	52	252.9	0.168701	-3.265554805
464	1	14	3	2001	16	630	84	32.592	18.455	0.56624325	31919	4432	7131	52220	545.1	384.4	166.2	365	0.189038	-15.7460214
465	1	14	3	1999	18	730	102	44.213	24.827	0.561531676	38108	5332	7150	62181	260.5	135.1	39.1	331	0.197452	-2.18435424
466	1	9	1	2002	15	990	151	69.24085307	24.222	0.34982238	22014	5492	2810	32591	68.1	0	29.8	149.3	0.183387	44.40186598
467	1	9	1	2001	16	760	113	42.801	19.227	0.449218476	22268	4545	3029	33148	318.5	65.5	51	186.2	0.246093	15.45905297
468	1	9	1	2001	16	690	124	48.55	26.174	0.539114315	29659	4610	6481	48197	294.6	47.1	28.6	309.2	0.177313	-55.91491128
469	1	14	4	2001	16	690	104	44.487	23.77	0.534313395	27238	5243	7809	47159	287.1	31.6	63	93	0.165515	-18.58456503
470	1	14	8	2000	17	850	159	67.677	25.593	0.378163926	24756	4260	4310	38360	418.6	68.5	55.1	208.3	0.17477	15.45952456
471	1	14	8	2001	16	810	117	38.31034259	21.594	0.563659799	21585	3842	1736	30920	1419	558.8	125.9	858.2	0.513653	8.679836039
472	1	14	8	2001	16	860	148	63.132	20.324	0.321928657	31465	4549	7963	54671	49.4	98	23	154.2	0.0763352	8.981950358
473	1	21	3	2000	17	780	117	56.429	25.148	0.445657375	27111	4023	5742	43426	457.2	248.8	109.1	488.1	0.155283	-5.886907224
474	1	21	3	2000	17	900	131	58.24	15.171	0.260491071	19443	4810	4709	32199	667.8	719.1	32.4	576.7	0.105293	54.69769346
475	1	26	2	2002	15	680	92	38.52026087	14.955	0.388237246	35323	5826	5609	54736	39.1	218.3	21.9	91.8	0.16657	-16.55803578
476	1	26	2	2001	16	560	53	12.829	15.335	1.195338686	25403	6386	7742	44951	126.2	104.3	33.9	176.3	0.249528	8.194833832
477	1	26	7	2000	17	770	127	68.796	4.674	0.067939997	16724	4713	3456	27826	130.3	166.4	47.6	95.5	0.149538	8.692620668
478	1	26	7	2001	16	900	148	51.12508321	31.514	0.616409755	35979	5853	7628	56371	280.7	141.1	48.1	119.5	0.19421	30.8446763
479	1	26	7	2001	16	530	77	27.239	20.304	0.745401814	34686	5813	6626	55830	229.5	0	95.2	65.6	0.14797	-42.77714204
480	1	30	8	2001	16	620	95	34.649	13.938	0.402262692	26863	5580	7214	46150	568.1	298.5	59.5	647.6	0.14375	-33.24486347
481	1	30	8	2002	15	800	119	53.85552361	14.229	0.264206883	10833	3075	2268	17737	373.6	220.4	48.5	215.9	0.0957782	2.688508918
482	1	30	8	NA	NA	750	112	NA	NA	NA	15575	2786	2111	22152	130.9	93.2	28.5	175	0.267341	15.13016192
483	1	30	8	2001	16	820	153	75.445	19.725	0.261448737	15706	3026	3212	24899	143	12.7	29.5	166.3	0.134929	18.09592131
484	1	30	8	2001	16	730	108	39.752	19.647	0.494239284	21623	3918	5533	35752	325	319.7	22.8	53.6	0.171011	3.924870204
485	1	26	4	2000	17	630	80	44.529	19.774	0.444070157	36258	4756	7617	60172	551.9	89.7	47.5	382.8	0.103151	2.78933144
486	1	26	4	2001	16	600	83	24.654	19.691	0.798693924	18857	4346	2341	28542	107.3	85.3	31.6	84.5	0.145684	12.5296833
487	1	26	4	2000	17	790	107	39.526	14.718	0.372362496	18320	3554	5338	31262	118.7	20.3	31.1	262.2	0.189765	18.85539217
488	1	26	3	2001	16	720	105	32.603	19.081	0.585252891	18597	3259	3186	28062	277.9	184	16.2	241	0.136077	24.61075114
489	1	14	5	2001	16	740	98	34.439	17.195	0.499288597	35036	4696	9321	59651	58.9	24.5	20.1	109.9	0.206942	17.60820144
490	1	14	5	2000	17	630	95	40.904	19.173	0.468731664	31801	7589	6008	52176	390.1	317.3	43	714.1	0.14335	-22.84476466
491	1	14	5	2000	17	730	109	44.478	22.506	0.506002968	22913	4718	5589	39141	385	67.8	51	487.9	0.199036	5.148990288
492	1	14	5	2000	17	650	88	30.636	17.096	0.558036297	23876	5425	4079	36534	753.6	665.1	143.2	832.9	0.16944	4.039496415
493	1	14	6	2000	17	820	150	70.221	27.762	0.395351818	32518	5900	8298	54665	128	271.8	36.6	444.8	0.190961	-31.86367478
494	1	14	6	2000	17	710	101	45.229	16.259	0.359481748	20392	5818	3544	32323	727.3	386.2	172.1	647.7	0.306113	18.8909406
495	1	14	6	2000	17	910	148	61.745	15.977	0.258757794	25139	3600	4768	39707	257.1	38.1	46.3	268.1	0.26335	44.65120741
496	1	14	6	2001	16	740	110	50.483	15.934	0.315631004	25834	5108	5574	41842	692.5	714.2	123.7	996.4	0.182664	22.60130967
497	1	10	1	2001	16	630	85	35.775	12.749	0.356366177	34930	5537	7865	57364	52.4	0	58.1	51.6	0.197922	14.73268494
498	1	26	5	2002	15	640	80	33.636	9.939	0.295486978	15825	5440	3590	27130	580.9	161.5	69	380.8	0.1773	0.352521093
499	1	26	5	2001	16	740	108	57.31364448	17.231	0.300643942	18077	3912	2894	28533	253.6	92.4	63.1	248.7	0.326953	15.72466914
500	1	26	5	2001	16	750	93	33.116	13.002	0.392619882	13382	3568	4893	24597	429.7	126.3	40.1	118	0.201326	-12.17231352
501	1	26	5	1999	18	610	77	46.684	15.406	0.330005998	12121	2773	2300	18682	701.7	1340.1	261.1	338.8	0.197228	-50.10819545
502	1	26	5	2002	15	650	87	59.937	23.081	0.385087675	15670	2933	4023	24782	0	0	0	34.1	0.151903	-19.47724712
503	1	26	6	2004	13	570	68	18.36724528	12.979	0.706638356	14919	4641	3426	25094	58.9	25.9	38.8	50	0.141348	-3.102212385
504	1	26	6	2003	14	710	101	36.516	19.689	0.539188301	18849	3411	3318	28083	378.9	398.4	88.3	353.5	0.16656	-0.686553844
505	1	22	8	2001	16	760	94	28.969	19.153	0.661155028	28572	5671	7486	47482	283.6	213.5	49	345.4	0.182373	12.38242197
506	1	22	1	2001	16	660	88	30.451	20.055	0.658599061	26043	4739	5276	42179	352.7	311.6	93.7	261.3	0.255809	14.52325232
507	1	10	5	2001	16	660	85	25.983	13.984	0.538198053	16713	4617	6719	32853	45.3	58.7	24.5	127.7	0.198866	-9.759099979
508	1	10	8	2001	16	860	119	38.347	26.846	0.700080841	23589	4745	8948	43432	715.3	324.1	99.7	355.5	0.17117	16.86664261
509	1	10	5	2001	16	770	110	42.207	19.074	0.451915559	22451	4676	5714	38154	91.9	16	45.4	162.2	0.169744	6.950014645
510	1	13	1	2001	16	700	111	37.817	19.744	0.522093238	22389	4011	5120	36901	608	51.4	104	650.9	0.237862	22.78824601
511	1	22	5	2001	16	750	98	37.225	13.211	0.354895903	24900	5872	5691	41570	540.8	786.1	83	719.2	0.216571	-38.21185464
512	1	22	6	2001	16	570	76	36.124	13.265	0.367207397	29423	5207	5269	46921	359.3	336.7	41.8	202.2	0.180344	-30.12591296
513	1	31	3	2002	15	790	118	46.68027444	16.554	0.354625164	18195	4425	4612	31594	322.2	33.6	66.5	347.9	0.37059	11.27074618
514	1	18	8	2000	17	650	64	23.461	21.211	0.90409616	18145	4280	4489	31464	325.5	249.9	83	1222.6	0.315056	13.9081442
515	1	18	5	2000	17	620	61	22.501	11.289	0.501711035	11663	3146	3592	21019	281.3	141.5	115.7	225.1	0.491759	-0.590361601
516	1	17	7	2002	15	530	63	25.801	13.293	0.515212589	26376	3693	5898	43794	186.9	63.1	39.8	182.3	0.0818738	-61.6779813
517	1	6	8	2001	16	640	88	29.282	18.805	0.642203401	34138	6786	6773	55796	265.2	36.9	86.9	26.9	0.252317	-40.79452082
518	1	2	3	2000	17	580	64	22.044	19.963	0.905597895	22185	5542	6016	38379	287.2	78.8	82.7	458.7	0.215545	-16.02704387
519	1	2	3	2000	17	640	77	22.306	16.394	0.734959204	NA	NA	NA	NA	332.9	196.3	29.4	778	0.312438	-10.97241344
520	1	2	3	2000	17	650	97	36.656	18.864	0.514622436	28090	6106	4789	44603	690.3	189.1	61.5	545.8	0.178796	-24.81699963
521	2	1	8	2000	17	1130	149	54.42	38.743	0.711925763	12555	4803	3840	23091	195.9	170	39.6	281.1	0.166733	18.30370301
522	2	1	4	NA	NA	1090	125	NA	NA	NA	17070	4382	3114	27402	1236	377.8	280.5	391.3	0.377993	-20.4318354
523	2	1	4	2001	16	1040	128	52.128	23.406	0.449010129	21565	4200	3616	32957	505	849.2	142.1	553.7	0.206004	-21.07945198
524	2	1	4	2000	17	970	125	53.283	23.672	0.444269279	15592	4784	2033	24265	166.2	158.2	31.1	202.4	0.517723	-47.14203977
525	2	1	2	2000	17	1080	122	46.375	23.027	0.496539084	12072	2551	3239	19529	310	33.2	83.1	172	0.253049	31.20353581
526	2	1	2	2000	17	1070	130	66.832	20.801	0.311243117	24336	3595	4623	37452	341.5	276.4	134.1	475.8	0.304018	13.77647609
527	2	1	2	2006	11	980	105	46.18	4.09	0.088566479	14977	3422	3237	23399	371.4	46.1	121.2	216.1	0.378578	-3.786585464
528	2	1	2	2000	17	1080	157	75.469	24.657	0.32671693	21507	4497	4252	34158	51.6	26.6	40.5	111.1	0.0951781	25.53494221
529	2	1	2	2000	17	950	120	48.14436111	22.171	0.460510836	12635	3092	3161	20818	210.9	216.8	102.9	289	0.492889	-27.93830747
530	2	1	2	2000	17	1210	147	77.626	21.392	0.27557777	24920	2833	3931	38693	287.3	56.2	44.4	346.7	0.276262	13.1200083
531	2	1	1	2000	17	1270	150	63.6992	23.552	0.369737768	20937	4014	5538	36303	510.2	278.3	92.3	956.3	0.103903	39.00979604
532	2	1	1	NA	NA	1040	139	NA	NA	NA	22359	3618	3454	34576	602.8	735.3	128	465.3	0.228769	5.853750664
533	2	1	1	2000	17	1080	150	60.189	17.54	0.291415375	17878	4153	3858	31112	502.6	353.3	84.7	423.7	0.275093	-24.21535585
534	2	1	6	1999	18	1200	169	89.87	28.925	0.321853789	33737	5287	6453	54166	374.1	91	124.5	435.7	0.163393	59.52839633
535	2	1	6	2000	17	1110	154	69.704	28.397	0.407394124	21742	4389	4278	35222	179.6	87.8	48.7	441.2	0.38432	-3.188637605
536	2	1	3	2001	16	1090	146	69.749	20.1	0.288176175	30761	3368	6856	50344	227.7	274.2	68.1	468	0.306837	15.81969576
537	2	1	3	2000	17	1100	142	78.60306944	26.682	0.339452393	27822	4171	4576	44653	289.4	162.5	219	359.3	0.551448	-16.28730383
538	2	1	3	NA	NA	1140	142	NA	NA	NA	22097	4272	5785	39337	3688.5	368	701.8	598.3	0.212257	-19.5828831
539	2	1	3	2002	15	1100	158	73.80757299	20.7755	0.281481956	23214	3564	5063	38481	1381.3	808.1	274.4	854.8	0.427289	-25.26996836
540	2	1	7	2000	17	980	117	38.50826316	17.738	0.460628409	25646	4254	5979	43109	199.4	161.3	25.5	459.6	0.138617	8.884829288
541	2	1	7	2000	17	1050	138	90.65889655	27.997	0.308816907	11155	3446	3826	22563	181.1	76	13.9	167.7	0.209092	13.38170938
542	2	2	6	NA	NA	1230	185	NA	NA	NA	23289	3207	4961	37866	571.1	353.2	72.1	518	0.380122	46.33156271
543	2	2	1	2000	17	1220	208	129.595	9.822	0.075789961	25933	4285	5164	42125	55.3	61.4	39.3	115.6	0.625162	-16.75600625
544	2	2	1	2001	16	1000	120	59.4805	20.2815	0.340977295	32977	5069	6331	52964	196.2	110.8	83.3	254.1	0.130638	-19.63866229
545	2	3	2	NA	NA	1010	123	NA	NA	NA	22832	4400	6049	39234	2150.3	525.6	474.1	1094.8	NA	NA
546	2	3	2	2004	13	600	74	23.282	15.733	0.675758096	16702	3461	6633	32555	659.1	650.6	20.1	361.7	0.627412	-106.0412032
547	2	3	6	NA	NA	950	100	NA	NA	NA	20644	3302	2378	31748	2507.5	209.6	287.7	39.8	0.176783	-61.57363295
548	2	3	6	2007	10	590	53	11.7535	17.118	1.456417237	33752	4579	7841	56616	309.2	112.2	39.7	310.9	0.191701	-27.31878197
549	2	3	6	2001	16	1000	129	58.201	33.518	0.575900758	20830	3929	7625	39103	102.4	101.2	58.1	91.1	0.218243	-21.38013322
550	2	4	1	2000	17	1240	167	72.902	52.647	0.722161258	33256	5525	5613	52960	71.1	96.5	26.1	108.4	0.543199	55.39095664
551	2	4	1	2000	17	1130	111	41.393	24.804	0.599231754	27201	5295	3143	42456	151.4	142.2	40.5	94.4	0.185845	21.74521215
552	2	4	1	2000	17	1220	143	69.702	30.963	0.444219678	21979	4027	4151	35910	828.5	158.4	47.3	699.3	0.129781	2.060686215
553	2	4	1	2002	15	1110	139	64.39806489	18.5955	0.288758677	36188	6748	8410	62564	0	0	17.5	49.3	0.136597	11.09286712
554	2	4	8	2000	17	1040	123	52.12881731	26.829	0.514667345	17475	4233	5873	33030	89	97.4	24.5	364.4	0.560118	27.22107637
555	2	4	8	2000	17	970	101	38.04241667	23.684	0.62256823	22964	4287	5949	40248	589.9	347.1	154	734.5	0.152382	19.44672407
556	2	4	8	2000	17	1070	114	40.13847756	38.472	0.958481794	30516	5871	5433	49762	423.9	351.8	76.7	392.6	0.56717	-1.41460106
557	2	5	6	2001	16	1050	130	67.91109201	19.906	0.293118538	24793	4057	4847	40314	650.3	226.7	115.5	464.4	0.173406	2.367463875
558	2	5	6	2000	17	940	91	34.473	14.366	0.416731935	30687	5100	5558	49059	103.1	226.3	51.3	489.1	0.745309	29.99284848
559	2	5	6	2000	17	1100	134	47.962	30.199	0.629644302	18558	3565	5749	32896	125.5	197.3	39.3	291.7	0.206877	30.02843625
560	2	5	6	2000	17	1160	150	67.135	30.667	0.456796008	6256	2107	1448	11301	512.5	433.1	60.5	775	0.259962	12.97467922
561	2	5	6	2000	17	1240	158	75.27	26.889	0.357233958	26687	3414	6911	45046	558.2	203.4	85.7	668.4	0.461307	11.94783463
562	2	5	2	2000	17	1180	133	57.129	26.248	0.459451417	25990	4349	6464	44575	501.3	522.7	103.4	727.6	0.181925	18.00315535
563	2	5	2	2000	17	1240	171	80.78	33.523	0.414991334	20122	3108	6468	36284	213.4	135.3	15.5	551.8	0.180755	56.6270405
564	2	6	5	2001	16	1040	135	59.1	13.126	0.222098139	14704	3826	6404	29057	159.6	73.7	68.7	335.8	0.206131	27.82760297
565	2	6	5	2000	17	1050	143	48.851	27.978	0.572721132	20142	3483	3813	30898	72.2	17.4	32.8	99.5	0.188035	7.607841353
566	2	6	5	2001	16	1200	184	89.69996402	25.743	0.286990082	27208	5504	5841	45796	159.2	134.9	29.3	243.8	0.300332	-49.7209206
567	2	6	7	2000	17	990	136	63.701	28.446	0.446554999	35487	4962	8413	58898	235.5	110.5	76.9	201.6	0.490901	-22.42451447
568	2	6	7	2001	16	1120	185	81.661	28.54	0.349493638	26924	5570	6478	45461	62.6	204.5	21	284.5	0.142474	30.44700702
569	2	6	7	2000	17	1230	151	56.886	27.875	0.490015118	20679	5478	6039	37759	243.9	88	127.4	275.8	0.141571	61.52345799
570	2	6	7	NA	NA	1180	142	NA	NA	NA	26645	4032	4743	41892	915.3	333.2	188.9	663.4	0.171629	9.946847303
571	2	5	3	2001	16	1090	144	49.554	21.966	0.443274004	15519	4303	3542	26921	270.4	87.4	26.4	225.2	0.171465	25.04813608
572	2	5	3	2000	17	1120	127	51.65	17.317	0.335275895	19925	4371	3488	32152	210.9	22.9	31.2	255.7	0.225109	-41.38006485
573	2	5	3	2001	16	930	88	31.847	15.249	0.478820611	22976	4044	6946	40103	153.8	67.9	61.7	351.1	0.439071	20.02364355
574	2	5	3	2001	16	1180	145	72.23916667	14.093	0.195088075	31960	4485	7065	51329	354	102.4	45.8	312.3	0.191363	12.09383739
575	2	5	8	NA	NA	960	125	NA	NA	NA	21111	5041	6210	37752	401.1	349.8	82.8	568.9	0.123111	-63.0957587
576	2	4	5	2004	13	690	75	28.78821867	7.794	0.270735751	22654	5589	5700	38938	270.3	391.5	36.4	220.8	0.147847	-24.50701988
577	2	4	5	2000	17	1240	176	94.382	20.863	0.221048505	16706	4295	7535	33885	232.7	79.5	22.4	397.1	0.245101	40.30489842
578	2	4	5	2001	16	1010	105	42.061	19.319	0.459309099	9003	2831	4761	19514	159.4	160.3	24.5	370.2	0.218388	2.123076298
579	2	4	5	2000	17	1050	117	47.03211842	17.175	0.365175981	34794	3928	5569	52745	1052	492.3	251.9	1136	0.228038	-3.29914598
580	2	4	3	2000	17	1190	175	81.049	23.967	0.295710003	25284	4967	4944	42294	119.8	51	29.4	209.2	0.190111	-31.98833364
581	2	4	3	2000	17	1040	133	57.249	18.487	0.322922671	24204	3992	3952	38228	186.7	120.6	35.6	384.4	0.191017	-83.6407708
582	2	3	5	NA	NA	1170	168	NA	NA	NA	23614	3617	2926	35796	35.3	67.7	16.5	107.5	0.228405	13.30192976
583	2	3	5	NA	NA	1310	191	NA	NA	NA	16409	3307	2103	24766	1228.6	429.8	240	118.7	0.302473	36.42870668
584	2	3	4	2000	17	1160	152	53.951	21.43	0.397212285	18079	3352	2770	28494	44.2	20	28.2	197.8	0.187472	-1.844675253
585	2	3	4	2001	16	1150	162	99.293	0.68	0.006848418	12909	2389	3319	21910	260	105.4	54	434.6	0.242156	0.30265843
586	2	3	4	2000	17	1280	206	118.935	28.33	0.238197335	19060	2468	3407	29966	665.6	121.3	16.9	568	0.11784	18.75351886
587	2	2	4	2001	16	1150	180	87.97221642	41.41	0.470716798	37153	4526	3806	54113	77.7	253.5	13.9	265.8	0.213872	3.308594813
588	2	2	4	2001	16	1240	165	69.47753403	25.683	0.369659061	28940	6237	5134	47629	832.4	370.8	319.5	888	0.150411	57.62641655
589	2	2	7	2000	17	1310	185	93.299	23.527	0.252167762	15534	3758	5197	28325	1049.3	302.5	182.7	1146.4	0.270871	34.97459886
590	2	2	7	2000	17	1210	165	74.221	22.895	0.308470648	16344	2424	3217	25848	1544.4	534.5	255.5	1342.4	0.258418	13.35730002
591	2	2	2	2000	17	1170	149	58.09055102	22.0945	0.38034585	22780	3664	5001	37248	1372	566.7	171.7	966.4	0.299273	-34.35887509
592	2	2	8	2000	17	1180	168	78.675	24.037	0.30552272	22746	4056	4084	36135	227.1	145.2	121.2	379.4	0.142625	22.917666
593	2	2	8	NA	NA	1120	167	NA	NA	NA	15174	2558	5136	27789	55.5	21.1	28.9	120.6	0.265557	-48.25008741
594	2	2	8	2000	17	1300	172	82.977	40.02	0.482302325	21887	3386	4499	35539	533.6	1014.2	49.3	238.8	0.209091	33.18190181
595	2	2	8	2000	17	1170	182	85.02	32.978	0.387885203	18746	3463	5335	32603	222.5	83.6	54.1	264	0.334195	-33.4368135
596	2	3	3	2001	16	1200	170	76.728	24.32	0.31696382	10330	2699	4756	21214	189.8	71.8	119.2	201.6	0.295715	57.96127722
597	2	3	3	2000	17	1240	219	116.449	20.64	0.177244974	24128	3266	5061	38912	180	100	36.8	364.3	0.222858	-17.4668155
598	2	3	3	2000	17	1320	216	117.835	23.248	0.197292825	18760	2655	6314	33852	478.3	0	58.4	299.2	0.182912	6.779646524
599	2	3	1	2004	13	1220	198	74.935	22.034	0.294041503	31404	5473	5710	51385	104.6	20.1	32	54.1	NA	NA
600	2	3	1	2001	16	1090	144	47.822	13.228	0.276609092	24967	4642	3580	39206	417.1	108.5	28.2	396.9	NA	NA
601	2	4	6	2001	16	1100	129	44.383	22.433	0.505441273	20760	4099	4655	34790	103.8	191.3	61.1	147.6	0.244253	13.25308082
602	2	4	6	2000	17	1250	175	86.701	30.212	0.348461955	32303	4424	6193	50758	651.3	131.7	59.2	674.4	0.258109	11.90634913
603	2	4	6	2001	16	1150	115	45.659	20.702	0.453404586	21057	4231	3605	32680	47.9	30.8	0	175.6	0.294542	16.93696917
604	2	4	6	2001	16	1190	176	104.8045	17.7375	0.169243687	21601	3893	4524	35109	543.7	1104	104.5	308.3	0.309463	11.59829791
605	2	4	2	2000	17	1250	173	78.928	42.119	0.533638253	20982	4125	3206	32836	325.1	68.1	37.8	288.8	0.603859	28.47882806
606	2	5	1	2001	16	1150	146	66.49	18.131	0.272687622	27019	4521	4865	43184	229.7	177.7	26.2	470.8	0.380339	46.39365954
607	2	5	1	NA	NA	1200	146	NA	NA	NA	20720	4146	5952	35795	263.2	207.1	37.7	380.2	0.223214	-51.33183077
608	2	5	5	2000	17	1170	131	55.9	15.864	0.283792487	14418	3851	3569	25027	481.7	241.8	206.6	494	0.172683	29.59497057
609	2	5	5	2001	16	940	109	32.96989063	19.586	0.594057172	17282	2707	2158	24522	612.3	359.8	126.9	981	0.198863	-9.789823885
610	2	5	5	2002	15	1180	121	53.56538968	26.667	0.49784012	17238	3240	3373	27031	149	291.7	58.9	1128.9	0.24838	23.95722189
611	2	6	3	2000	17	1080	132	62.53949919	26.458	0.423060631	21032	3727	1565	29112	226	57.9	31.7	191	0.446937	-47.03478343
612	2	6	3	2002	15	1220	170	74.955	35.972	0.479914615	22758	3937	6239	39523	462.8	440.4	106.2	578.9	0.160961	48.63887651
613	2	6	4	2000	17	1210	160	83.076	28.359	0.341362126	21252	4727	4031	34825	52.6	71.8	0	163.2	0.249727	49.93269695
614	2	6	4	2001	16	1020	122	46.52077165	35.974	0.773288979	17150	2751	3671	26975	363.6	77.3	38.8	419.7	0.188724	1.878268472
615	2	6	4	2001	16	1140	166	85.089	33.212	0.390320723	30783	3430	5009	47264	22.5	11.9	18.1	77.7	0.332826	3.138707812
616	2	6	4	2001	16	1000	119	29.56	21.263	0.719316644	13143	2741	4937	25172	816	264.9	135.9	557	NA	-19.96494291
617	2	6	4	2001	16	1150	143	76.603	20.964	0.273670744	32658	3960	5448	51104	91.4	92.9	23.8	189.5	0.185006	22.61221828
618	2	6	4	2001	16	1070	132	69.713	26.639	0.382123851	23618	4477	7536	42857	265.1	106	41.2	450.9	0.215688	22.46498804
619	2	6	2	2001	16	1050	160	58.08	30.712	0.528787879	15081	3454	3347	24884	32.9	73.5	31.8	214.4	0.250937	-3.222067485
620	2	6	2	2002	15	800	84	26.418	19.907	0.753539254	19968	3897	7695	36922	333.7	350.7	67.1	409.1	0.131221	0.965382441
621	2	6	6	2002	15	980	113	39.429	22.708	0.575921276	19020	3717	4529	31172	189.3	130.6	25.6	387.2	0.375698	-3.366839684
622	2	6	6	2001	16	960	108	51.963	6.278	0.120816735	6818	2424	5644	17521	672.6	302.6	114	388.5	0.670694	-79.981384
623	2	6	6	2000	17	1160	156	81.662	22.841	0.279701697	35459	4711	5039	54917	1143.7	464.3	263.1	592.8	0.196052	10.87262754
624	2	6	8	2000	17	1100	128	48.294	28.346	0.586946619	11499	4638	991	18937	116.6	271	0	266.7	0.379046	-7.766251267
625	2	6	8	2002	15	960	114	51.02324734	20.748	0.406638171	15927	3229	2075	23036	447.4	104.8	61.3	450.7	0.368742	29.68297826
626	2	6	8	2000	17	880	102	30.41683051	17.496	0.57520786	9195	2676	1395	14264	316.1	210.4	73.5	387	0.272532	-13.82449012
627	2	6	8	2000	17	1170	185	65.694	24.406	0.371510336	13592	2350	2562	20182	269.3	167.5	38.3	369.7	0.126371	-5.390627384
628	2	5	7	2000	17	1260	181	68.51617964	15.243	0.222473	22189	2786	4520	34714	71	97.5	45.7	278.2	0.232677	57.97909112
629	2	5	4	2002	15	780	90	35.46325	6.2125	0.17518135	28714	6791	7653	50168	56.9	39.2	23.2	96.2	0.674093	-90.62259344
630	2	5	4	2000	17	1240	175	80.266	34.794	0.433483667	13199	3500	3504	22347	489.1	495.5	29.9	636.3	0.316262	14.90985547
631	2	5	4	2001	16	1160	128	52.62911162	35.09	0.666741256	18187	3360	3933	28435	0	0	0	0	0.330275	28.86075116
632	2	4	4	2001	16	1250	143	66.6804878	34.586	0.518682468	29995	5135	5074	46601	192.1	65	36.1	233.9	0.253333	28.373411
633	2	4	4	2000	17	1050	110	35.201	16.519	0.469276441	16192	5018	1236	23653	444.1	92.7	113.3	226.5	0.159292	-23.9509463
634	2	4	4	NA	NA	890	95	NA	NA	NA	16289	3774	2672	24760	2348	694.3	771.9	603.6	0.323809	-11.29665602
635	2	4	7	2000	17	1150	138	60.279	20.494	0.339985733	13273	2979	3098	21301	144.9	125.3	72.5	142.5	0.231902	37.12324536
636	2	4	7	2000	17	1210	185	61.943	31.015	0.500702259	23271	3963	7016	39873	800	228.3	106.8	928.4	0.207303	55.19513011
637	2	4	7	2000	17	1140	119	54.619	19.924	0.364781486	17269	3334	3159	26023	1578.1	137.3	273.2	733.8	0.0555772	11.21245048
638	2	3	8	NA	NA	1110	160	NA	NA	NA	19863	3236	4225	30932	487.3	193	182.2	368.6	0.16664	-3.713275519
639	2	3	8	2000	17	1160	135	63.753	18.091	0.283767038	20883	4462	3314	31855	568.1	474.1	30.1	841.8	0.238313	18.55344023
640	2	3	8	2000	17	1090	125	54.527	21.398	0.392429439	19523	4005	3713	31037	266.7	275.7	62.2	337.9	0.157159	-8.458503337
641	2	3	7	2000	17	1210	142	81.46026578	20.515	0.251840573	13644	3082	3789	23044	1166	385	453	1230.7	0.29858	46.97025461
642	2	3	7	NA	NA	1010	116	NA	NA	NA	14452	3190	2999	22697	75.3	0	46.2	0	0.0806244	-57.20593969
643	2	3	7	2001	16	1140	135	76.58204275	21.639	0.282559713	28000	3704	5551	43977	282.3	186.8	46.7	244.5	0.276174	6.566185134
644	2	2	3	2000	17	1020	151	70.993	16.984	0.239234854	17021	4698	3629	28510	0	1823.6	0	530.6	0.293109	2.197408669
645	2	2	3	2000	17	1300	148	68.2	18.712	0.274369501	12987	2947	4825	23415	235.7	49.6	60.9	455.7	0.200387	-0.328307103
646	2	2	3	2000	17	1130	155	73.183	22.246	0.3039777	33396	5845	5190	50775	377.8	88.2	45.3	373.3	0.223828	26.82978665
647	2	2	3	2001	16	1120	129	65.46061563	20.794	0.317656652	28221	5603	3704	42608	168.1	388	46.2	242.1	0.183915	10.36205965
648	2	2	5	2000	17	1310	158	72.57802778	30.154	0.415470094	40400	5183	4678	60370	168.2	41.3	19.1	239.9	0.28357	28.1192057
649	2	2	5	2000	17	1250	166	84.778	35.444	0.418080162	14188	4755	2805	23648	415.8	333.5	91.6	590.6	0.130516	-12.64840275
650	2	2	5	2001	16	1170	133	46.82633906	19.703	0.420767465	13225	3146	1956	19768	234	99.4	31.2	467.3	0.344834	21.43184899
651	2	2	5	2000	17	1200	175	79.521	31.866	0.400724337	30789	4135	4006	44733	70.1	178.4	24.2	314.9	0.322443	12.32185027
652	2	2	5	2001	16	1040	100	28.46	18.998	0.66753338	19390	4053	3974	30373	452.4	44	89.9	448.7	0.142324	-5.482258946
653	2	27	4	2000	17	1180	152	75.22228986	22.125	0.294128244	31548	4308	5089	49461	173.6	251	20.9	332.1	0.305543	14.69039093
654	2	27	4	2000	17	1180	137	58.464	21.416	0.366310892	19085	5467	5962	33682	172.1	152.7	62.8	403	0.162053	7.682628476
655	2	27	2	NA	NA	1210	166	NA	NA	NA	23607	4689	3605	36245	341.2	432.8	111.5	747.5	0.152874	22.53839373
656	2	12	5	2000	17	1150	145	55.345	22.73	0.41069654	13038	3191	6674	26108	206.8	116.4	53	160	0.208844	29.96153955
657	2	12	5	2001	16	1230	148	75.2085222	31.928	0.424526358	14760	2290	7803	28976	206	209.3	0	234.5	0.156951	12.47819761
658	2	12	5	NA	NA	1090	132	NA	NA	NA	25340	3673	4884	38727	1024.8	263.3	169.5	421.4	0.357901	-45.61998051
659	2	12	5	2001	16	1100	145	61.459	16.076	0.261572756	31040	4742	5470	47412	239	333.1	45.7	469.4	0.1854	-14.09765335
660	2	12	5	2000	17	1180	155	64.174	32.202	0.501792003	15362	4565	5265	27733	321.2	379.9	139.1	194.3	0.159432	35.75948468
661	2	12	5	2000	17	1170	157	76.972	23.73	0.308293925	22125	2683	7790	38392	144.2	152.3	39.3	268.1	0.22323	0.606422911
662	2	12	6	NA	NA	1300	185	NA	NA	NA	27115	4090	5267	43463	234.3	59.1	30.2	318	0.0924174	10.27704564
663	2	12	6	2001	16	990	99	43.805	34.845	0.79545714	26401	3812	5404	42420	150.1	173	31.6	215.5	0.160081	14.81965059
664	2	12	8	2001	16	930	87	29.508	17.04	0.577470516	15509	3713	3202	25129	546.5	166.5	87.6	360.8	0.139606	-10.17414669
665	2	12	8	2000	17	1010	103	56.777	12.824	0.225866108	31216	4201	6843	49386	447.3	226.1	148.9	393.8	0.0838962	-5.612563344
666	2	12	8	2000	17	870	109	51.367	10.87	0.211614461	29342	4478	5129	44687	318.2	194.5	39.5	165.5	0.235543	-52.16189233
667	2	12	8	2000	17	1060	100	39.95535714	16.441	0.411484246	11227	3452	1453	17104	1064	250.3	171.3	274.9	0.150266	6.287361662
668	2	12	8	NA	NA	1180	135	NA	NA	NA	12697	1874	2973	19143	114.8	168.5	15	201.7	0.188613	39.1268379
669	2	12	7	2000	17	1230	159	63.322	36.41	0.574997631	13151	1890	3962	21104	92.6	62.1	44.8	251.7	0.152192	24.82280358
670	2	11	3	2000	17	1030	116	54.57046372	12.023	0.220320649	12636	1968	2677	18869	131.1	114.3	20.6	300	0.159607	-7.277021324
671	2	11	3	2001	16	1260	173	90.9310105	15.865	0.174472932	13663	2300	3207	20942	131.6	287.5	27.1	248.5	NA	NA
672	2	11	3	2003	14	830	83	22.678	18.171	0.801261134	16767	2652	3455	25051	946.1	772.4	153.3	878.4	0.368135	-10.16541183
673	2	11	3	2000	17	1200	177	72.15625	26.236	0.363599827	14961	1661	2694	21169	131.7	157.8	19.6	220.9	0.26306	15.4089711
674	2	11	3	2000	17	1070	136	61.368	22.376	0.364619997	16603	2907	3431	24780	413.5	260.3	25.8	610.9	0.227748	34.56906028
675	2	11	8	2001	16	130	125	52.85711976	24.434	0.462265067	15698	2267	3032	23530	166.6	169.6	21.7	274.8	0.0661564	-38.95739434
676	2	11	8	2000	17	1130	158	73.147	30.559	0.417775165	24819	3496	2502	33826	182	134.4	24.8	154.6	0.209342	12.7452178
677	2	11	8	2000	17	1020	124	59.485	17.178	0.288778684	14065	3257	2547	21892	84.8	169.9	33.7	407.1	0.196128	-14.51488024
678	2	11	7	2000	17	1020	183	81.882	19.214	0.234654747	16724	2913	2726	24277	0	172	26.1	169.8	0.155006	14.65171981
679	2	11	7	2001	16	890	105	38.363	17.988	0.468889294	14838	2635	2388	21977	755.1	95.4	99.1	66.3	0.124006	-47.87593117
680	2	11	7	2002	15	1110	149	62.12225862	15.5625	0.250514073	22428	3566	3919	32539	472.2	264.4	64.3	669.9	0.117803	4.542419047
681	2	11	6	2002	15	740	80	18.335	21.74	1.18571039	13271	2117	3369	20565	387.9	174.3	187.6	437.5	0.0984503	-17.27519292
682	2	11	6	2001	16	930	127	52.878	24.717	0.467434472	18279	2066	5589	30163	981.8	349.7	220.4	620	0.176404	-31.70408495
683	2	11	6	2001	16	980	124	42.529	27.443	0.64527734	32080	4166	5182	47664	47.2	25.1	20.8	137.5	0.222569	-32.31113941
684	2	11	4	2001	16	950	115	55.453	23.381	0.421636341	14054	3144	4105	23772	639.4	310.5	253.8	846.7	0.182146	-5.865095299
685	2	11	4	2001	16	1220	177	88.851	29.261	0.329326625	16769	2057	4292	26428	53.2	113.5	25.9	243.8	0.197537	32.16167166
686	2	11	2	2000	17	1120	166	66.92425	26.995	0.403366493	20384	3121	3863	31157	306.5	112.6	43.2	189.9	0.290483	-10.72040125
687	2	11	2	2002	15	1060	130	74.79261538	21.534	0.287916125	19689	3352	3570	29751	262.7	88.5	44.5	316.4	0.168505	14.26256743
688	2	11	2	2001	16	910	97	39.52	18.088	0.457692308	20018	4102	6191	34257	307	98.7	67	393	0.104418	-1.644387359
689	2	11	5	2001	16	1010	153	72.28772716	24.683	0.341454919	25428	3549	7918	43913	239.4	199.7	72.3	222.3	0.44046	7.119069961
690	2	11	5	2000	17	850	97	32.405	13.453	0.415151983	19537	2999	6040	32500	343.3	425.9	215.4	365.8	0.121541	33.45899342
691	2	11	5	2000	17	1130	130	57.244	20.759	0.362640626	20979	3226	5279	34164	340.5	115.8	49	406.2	0.363078	14.24302459
692	2	11	1	2001	16	1190	178	118.7838112	21.546	0.181388354	22591	3258	4360	35267	99.1	30.9	31.2	115.8	0.218772	33.95642007
693	2	11	1	2001	16	1180	193	91.09077419	22.873	0.25110117	25611	4279	6766	42047	45.5	52.4	34.1	51.2	0.211346	17.22081907
694	2	12	2	2000	17	980	126	58.165	16.976	0.291859366	13557	3131	3231	23151	333.2	199.3	50.9	295.3	0.199527	-17.90961255
695	2	12	2	2001	16	1060	165	63.419	31.799	0.501411249	31292	3715	9129	53794	1124.9	152.4	62.8	409.1	0.188395	-29.89466239
696	2	12	4	2000	17	1070	142	73.705	27.487	0.372932637	36475	5759	5789	57371	575.7	225.7	91.4	517.8	0.0513481	-12.2326797
697	2	12	4	2001	16	1020	116	48.08343954	28.406	0.590764726	20840	5058	3462	34115	45	55.8	27.6	257.6	0.165012	16.26911413
698	2	12	3	2000	17	1220	188	85.953	31.426	0.365618419	25786	5158	3990	40169	840.1	549.3	141.1	1023.2	0.316778	13.04777072
699	2	12	3	NA	NA	1220	150	NA	NA	NA	18407	3115	4856	31161	NA	NA	NA	NA	0.00404104	13.04777072
700	2	12	3	2000	17	990	139	59.241	17.154	0.289562972	28179	4164	5657	45475	493.1	65.6	208.7	333.1	0.272668	-6.600747565
701	2	27	7	2000	17	1310	240	126.770125	14.438	0.113891187	21460	3749	3434	34178	443.5	170	58.4	172.7	0.0728207	30.69337454
702	2	27	7	2000	17	1160	165	79.622	17.164	0.215568561	11634	2680	2580	19246	224.7	220	67.2	205.1	0.0908858	11.74251886
703	2	27	7	2000	17	1210	148	70.38787805	19.325	0.274550115	11317	1699	2088	17814	254.4	100.8	30.4	475.5	0.135759	5.407226091
704	2	27	7	2001	16	1260	148	72.32786364	23.1	0.319378989	14532	1922	1955	20895	0	1004.1	60.7	568.3	0.195431	18.1791726
705	2	27	7	2000	17	1270	143	60.43039205	22.678	0.375274746	21087	3546	4164	33998	319.7	48.8	30.8	406.7	0.0443362	43.951322
706	2	27	3	2000	17	1160	162	55.00763462	23.218	0.422086864	12806	3200	2981	21850	296	109.5	112.8	464.6	0.31992	-3.958197408
707	2	27	3	2000	17	1130	131	55.303	22.851	0.413196391	31278	3237	3150	42342	308.6	205.5	29.6	280	0.356449	-11.49141526
708	2	27	3	2001	16	1210	140	52.24166497	25.728	0.492480475	13842	3400	3605	24175	72.7	25.9	32.7	76	0.152734	-39.44782142
709	2	27	3	2002	15	1330	188	96.70431618	26.329	0.272262925	26006	3458	6993	43259	659.8	509.6	108.2	376	0.239397	34.99088488
710	2	27	1	NA	NA	1370	236	NA	NA	NA	28921	4239	6606	47393	706.2	407.7	69.2	592.2	0.277331	40.42585471
711	2	28	7	2001	16	960	100	41.06604545	23.927	0.582646801	23684	4938	4082	38371	186.2	533.5	37.9	500.8	0.295117	6.656736074
712	2	28	7	2000	17	1190	143	65.601	21.262	0.324110913	18701	3316	3798	29925	258.4	396.9	71.2	219.1	0.251589	1.731321433
713	2	28	6	2001	16	1200	200	71.32496402	56.301	0.789358968	35608	5302	5730	55554	144.8	199.6	20.1	420	0.654904	19.06327419
714	2	28	6	2002	15	1250	138	53.14715054	22.856	0.430051278	10970	3898	4406	22019	738.3	387.9	92.8	679	0.199032	42.4526524
715	2	28	6	2000	17	1200	138	57.98296277	33.273	0.573840977	22354	3842	3348	34600	323.6	204.4	60.7	630.8	0.443716	34.37078504
716	2	28	6	2000	17	1050	148	79.423	22.222	0.279793007	30558	3971	6292	49349	261	47.8	98.8	563.7	0.189531	-8.280061527
717	2	28	6	2000	17	1220	143	80.003	19.721	0.246503256	17291	3063	6243	31776	275.8	384.6	40.5	452.7	0.210099	45.71256919
718	2	28	5	2000	17	1070	132	63.741	20.393	0.319935363	13391	2382	2781	22598	190.9	98.3	55.7	343.8	0.260066	-2.433209788
719	2	28	5	2001	16	1120	137	58.56879757	35.009	0.597741484	19479	3346	4230	32072	51.6	66.6	28.9	360.3	0.240354	-7.454023334
720	2	28	5	2000	17	1110	120	48.988	20.697	0.422491222	12967	2960	6038	26693	235.4	171.5	24.4	767.8	0.146955	-8.455468791
721	2	28	8	2000	17	1200	150	59.96	18.516	0.308805871	15436	3256	2948	24825	257.9	64.3	39.6	427.9	0.306137	6.361037857
722	2	28	8	2000	17	1210	193	82.198	32.003	0.389340373	11390	2309	8869	26718	218.4	80	43.1	743.3	0.406895	6.562711977
723	2	28	1	2000	17	1280	200	90.026	30.685	0.340845978	30297	4677	8913	52183	149.3	63.2	26.6	251.2	0.238422	39.86095888
724	2	28	1	NA	NA	1010	126	NA	NA	NA	55922	9160	17799	100077	62.3	72.6	21.5	161.3	0.0507412	-22.33512804
725	2	28	1	2000	17	1080	148	74.224	30.585	0.412063484	12930	2755	5389	24808	44	22.7	23.7	195.3	0.381875	-15.7715657
726	2	27	6	1999	18	980	99	45.707	17.954	0.392806354	25733	4545	10550	49484	1067	643.8	226.4	982.9	0.62924	47.91249503
727	2	27	6	2000	17	1170	155	69.77104167	19.566	0.28043153	27398	5667	6774	47761	200.5	187.7	28.9	184.3	0.24153	29.5181405
728	2	27	5	2000	17	1250	163	68.755	34.654	0.504021526	17192	5049	3843	29726	49.1	47.1	21.8	120.2	0.143568	32.15868205
729	2	27	5	2001	16	1150	174	72.11451471	34.0715	0.472463833	19599	3236	6671	35303	101.6	83.7	25.3	235.3	0.263039	9.685740846
730	2	27	5	2001	16	1130	128	70.81927273	21.041	0.297108389	32539	4676	8257	54715	259.5	116.6	36.7	370.8	0.337491	-25.92497345
731	2	27	5	2003	14	760	75	31.89963235	8.234	0.258122097	18593	4713	6276	34544	198.7	88.7	62	242.4	0.540076	-94.11541888
732	2	31	7	2001	16	1310	171	93.53269444	29.348	0.313772635	43384	5731	6346	67610	348.9	126.6	29.7	412.1	0.333398	30.74104368
733	2	31	3	2001	16	1140	168	77.33430702	30.273	0.391456278	57408	8166	7980	91376	113.3	50.8	13	206	0.317583	11.66885546
734	2	31	3	2000	17	1010	130	55.88692377	15.987	0.28605976	26952	4684	5956	45598	959.1	628.6	171.7	1477.7	0.180617	-72.6128182
735	2	31	2	2000	17	1010	122	38.192	29.212	0.764872225	14819	3545	2836	24855	82.8	20.8	32.9	75.4	0.604767	-26.94577952
736	2	12	2	2000	17	1060	133	66.963	22.318	0.333288532	10780	2560	1929	17269	157.6	443.5	30.5	200.5	0.1894	-18.48152618
737	2	30	4	2000	17	1040	135	70.98478226	22.595	0.318307661	31530	3960	6482	50961	352.6	82.4	118.7	364.4	0.194691	25.15084341
738	2	30	4	2000	17	1150	172	91.02	33.893	0.37236871	38132	4344	10208	65010	215.6	46.8	50.4	148.5	0.39897	16.76111939
739	2	30	1	2000	17	1160	130	66.523	32.549	0.489289419	28499	4576	7868	49289	279.7	77.3	67.8	460.1	0.0751827	43.69554276
740	2	30	2	2001	16	620	59	18.363	10.773	0.586668845	21511	4809	7651	41182	320.6	107.7	110.6	687.9	0.206322	-60.04690958
741	2	30	2	2001	16	880	124	54.769	24.846	0.453650788	21815	4183	7124	40430	289	177.4	66.2	219.5	0.214772	-24.95639518
742	2	30	2	2001	16	1170	159	135.2301429	0	0	29163	6039	4739	45862	145.3	71.3	28.6	478.8	0.170085	5.885584122
743	2	7	2	2001	16	1310	204	75.33954533	21.628	0.287073673	16542	3251	3221	26511	43	27.4	53.4	102.7	0.130675	-14.00041781
744	2	7	7	2000	17	1140	145	60.764	30.259	0.497975775	31131	4013	10865	55306	60.7	85.1	60.3	113.7	0.174828	-0.383609885
745	2	30	1	2001	16	980	114	52.85616026	23.179	0.438529774	41855	5689	9616	69692	66.3	181.4	29	188.4	0.149398	-2.841822543
746	2	30	1	2001	16	1080	147	52.64	24.995	0.474829027	38772	7097	8566	65219	152.5	316	18.8	258.2	0.159306	-6.606228129
747	2	30	7	2000	17	1110	158	62.799	29.415	0.468399178	13872	4220	3096	24468	42.8	49.8	25.5	96.6	0.14932	42.99462113
748	2	30	7	2000	17	1100	148	59.87	31.418	0.524770336	48277	7064	7699	74237	164.3	460.3	12.8	414.2	0.271015	7.602492615
749	2	30	8	2007	10	1040	135	28.18362264	6.212	0.220411694	33439	6060	7790	56668	214.6	264.9	13.3	304.3	0.0895936	35.04568647
750	2	30	3	2001	16	1140	186	102.4025	18.4505	0.180176265	26570	5114	5045	43847	89	141.5	19.5	147.8	0.526821	10.15881801
751	2	30	3	2000	17	1250	206	103.1153871	41.018	0.397787383	31427	7409	4423	52345	277.8	86.1	59.1	395.5	0.524242	37.57617245
752	2	30	8	NA	NA	1100	141	NA	NA	NA	30148	6124	9830	55798	72.8	127.1	27.3	282.2	0.189196	19.60840769
753	2	31	1	2000	17	1240	207	101.024	17.134	0.169603263	24312	5286	7805	44535	72.6	294	0	219.6	0.118381	15.71346437
754	2	31	8	2001	16	1090	145	54.99965419	25.292	0.459857437	20127	5287	4440	34229	0	24.3	21.7	160.5	0.198141	0.144244975
755	2	31	3	2000	17	870	102	37.58053602	16.824	0.447678553	8750	3408	1650	15609	299.9	185	74.6	386.6	0.235612	5.990382066
756	2	31	3	2000	17	1040	146	51.6711087	15.672	0.303302956	13528	3135	5526	26741	199.1	325.1	48.1	171.9	0.170679	8.544842732
757	2	31	8	2000	17	1000	123	45.869	22.8	0.497067736	9311	1969	4014	18354	205.9	155.7	25.1	373.7	0.169687	-5.571415827
758	2	31	7	1999	18	1230	161	91.86688823	18.285	0.199037982	21225	2273	6342	36320	140.5	97.7	49.8	272.7	0.134834	49.67109506
759	2	31	7	2001	16	1070	120	46.41617289	20.074	0.432478568	20657	3447	5365	35599	77.7	38.4	65.6	325.6	0.262784	-13.88833547
760	2	31	5	2001	16	1190	165	85.77374627	37.705	0.439586723	28955	3695	6592	47822	94.9	321.9	34.2	360.2	0.493969	-8.127402675
761	2	27	8	2000	17	1080	146	81.267	15.546	0.19129536	22409	5106	3058	35120	61	127.4	40.2	155.2	0.220543	-20.26457178
762	2	28	2	2000	17	1190	150	85.09374405	32.363	0.380321731	15196	3364	4398	26255	513.2	117.3	162.2	324.7	0.255291	21.4741368
763	2	28	2	2001	16	1190	152	72.65314272	39.289	0.540774955	17181	3238	4072	29379	344.6	206.3	51	377	0.33628	21.95708199
764	2	28	2	2000	17	1290	169	70.903	22.557	0.318138866	23439	3068	2720	35586	31.4	18.6	17.2	56	0.365364	19.65712639
765	2	28	4	2001	16	1010	135	67.997	16.602	0.24415783	14070	2691	5929	27348	25.3	12.5	21.5	141.1	0.234402	13.87786926
766	2	28	3	2001	16	1230	190	104.471	19.483	0.186491945	27768	4017	6897	46657	35.7	26.6	11.5	186.7	0.126899	33.67426158
767	2	28	3	2001	16	1040	115	44.629	20.899	0.468282955	32525	4902	6613	51796	103.4	444.7	22.9	223.6	0.171472	-38.53117744
768	2	33	4	2000	17	1170	152	79.055	19.584	0.247726267	23186	4559	8671	43142	192.4	332.1	64.4	501.3	0.200937	16.28859425
769	2	31	5	NA	NA	1100	158	NA	NA	NA	34669	5234	6823	55845	181.1	250.7	24.8	495	0.212007	-31.74244077
770	2	31	8	2000	17	1000	110	41.636	18.443	0.442958017	13610	4070	3577	24287	164.8	175.2	23.9	167.7	0.125901	5.060490961
771	2	31	1	2000	17	1230	169	97.888	23.629	0.241388117	29498	3750	6276	46041	533.8	184.1	55	274	0.166337	11.47587247
772	2	31	1	2001	16	870	124	47.516	15.961	0.335907905	24291	5070	3736	38120	196.6	163.3	55.5	280.3	0.416561	-6.166180232
773	2	31	1	2002	15	940	93	39.60089474	16.167	0.408248352	15692	3187	1952	23377	150.7	111.4	30.6	237.4	0.278323	18.96178971
774	2	31	6	2001	16	1180	164	62.31360011	27.658	0.443851743	15128	3008	8432	31692	685.9	385.7	55.6	740.1	0.204126	15.00089559
775	2	30	6	NA	NA	1150	150	NA	NA	NA	26890	4544	5297	43230	NA	NA	NA	NA	0.245933	-13.01579973
776	2	30	8	2000	17	1100	134	51.359	42.847	0.834264686	13782	3676	2814	22629	169.8	96.3	37.8	241.4	0.344077	12.09646758
777	2	30	8	2000	17	1210	146	70.446	18.934	0.268773245	34588	3979	8060	56188	326.7	197.1	43.7	507.1	0.208575	10.00289907
778	2	30	7	2000	17	1230	168	88.89851515	40.987	0.46105382	17110	2575	4089	28643	50.9	86.6	27.1	300.2	0.229833	16.25880579
779	2	30	7	2000	17	1220	145	63.3865	21.9165	0.345759744	18386	2318	2936	28461	45	122.5	22.6	180.2	0.174908	17.92310739
780	2	7	1	2001	16	1120	136	69.841	10.756	0.154006959	14997	2869	2816	23415	69.1	61.1	24.2	270.2	0.223738	-21.00386516
781	2	7	1	2001	16	1030	138	49.89093051	33.981	0.681105757	20980	3168	4144	33634	152.3	155.4	17.8	311.6	0.185632	-18.08890131
782	2	7	8	2000	17	1180	161	76.7825	17.5645	0.228756553	18822	2036	3309	29362	515	207.8	68.7	564.6	0.211387	-6.456716138
783	2	7	4	2000	17	1210	170	80.805	27.264	0.337404864	12993	2809	2527	20967	39.2	90.6	19.3	98.3	0.361541	-8.332879752
784	2	7	2	2000	17	1190	184	79.552	24.913	0.313166231	21451	3544	4996	35317	146	105	31	222.1	0.280678	-36.06908205
785	2	7	5	2001	16	1080	140	54.86524538	20.182	0.36784671	28277	3858	5125	42716	30.5	57.4	14.2	98.7	0.0959539	-7.679525696
786	2	7	2	2001	16	1160	148	65.96816418	39.981	0.606065069	18122	3652	5821	32604	65.5	81	23.9	138.7	0.361043	12.1282441
787	2	7	5	2000	17	1290	135	59.001	22.409	0.379807122	35021	4843	9649	57018	80.1	113.9	19.6	171.7	0.406844	11.5939887
788	2	7	3	2000	17	1160	141	83.136	5.435	0.065374808	20370	5501	6608	37218	255	51.1	82	79.6	0.102659	25.52617796
789	2	7	3	2000	17	1350	203	104.3915	18.9355	0.181389289	18357	5209	2375	28603	79.8	68.9	14.2	218.7	0.187153	56.9159686
790	2	7	3	2000	17	1280	185	113.6119837	24.223	0.213208142	18430	3413	1850	25061	82.6	28.6	36.3	203.4	0.101902	25.58666685
791	2	7	3	2000	17	1260	166	68.262	17.192	0.251853154	26213	5013	5898	41123	385.7	133	82	385.2	0.388031	14.576786
792	2	7	6	2000	17	1370	203	116.38	19.904	0.171025949	17884	3030	3544	27229	181.9	45.6	27	131.3	0.24582	29.99005207
793	2	7	3	2000	17	1150	147	70.828	15.887	0.224303948	18904	3158	3836	28617	757.1	387.4	88.3	663.1	0.210554	8.510480617
794	2	7	3	2000	17	1240	168	72.752	28.28	0.388717836	19641	3146	3376	28906	689.2	727.6	146.9	594.5	0.169195	10.17634022
795	2	7	5	2000	17	1080	140	56.754	24.716	0.435493533	26768	3818	6726	42484	109.5	118.5	36.7	240.4	0.422482	11.59772553
796	2	8	8	2000	17	1210	164	86.72	14.782	0.170456642	24528	4287	6416	39134	74.1	33.9	40	194.6	0.15065	15.22592358
797	2	7	4	2000	17	1070	120	46.466	13.8	0.296991349	10603	2609	2315	16884	154.2	316.7	31.1	433.7	0.147626	22.94858456
798	2	7	4	2000	17	1310	197	127.596	14.732	0.115458165	15539	3057	9242	32502	314.6	120.4	25.7	848	0.0632396	-28.10624695
799	2	7	4	2001	16	1240	212	103.0212527	11.187	0.108589245	17988	3136	3935	27762	82.6	59.3	34.5	137.4	0.231345	-8.027683303
800	2	7	8	2000	17	1020	125	52.59567411	16.327	0.310424769	25776	4702	6224	41313	0	39.2	15.5	29	0.221155	-20.29924659
801	2	8	5	2000	17	970	163	75.595	15.468	0.204616707	17785	2838	5511	30074	72.8	46.5	33.8	134.4	0.165509	-19.65321209
802	2	7	8	NA	NA	1000	133	NA	NA	NA	31206	4063	6078	48525	NA	NA	NA	NA	0.200487	-31.87487495
803	2	29	2	2000	17	1090	145	52.212	24.545	0.470102658	13392	3184	6605	26035	257	413	43.8	821.6	0.23914	-15.51985
804	2	30	5	2000	17	1080	147	67.264	20.057	0.298183278	40754	4343	6055	62470	16.7	64.4	24.5	66.3	0.246191	-30.23299719
805	2	30	6	2002	15	570	65	20.15	8.721	0.43280397	56976	10071	8278	93264	808.6	753.6	59.8	417	0.241674	-3.342332049
806	2	31	6	2000	17	1050	145	63.53473611	29.868	0.470105045	26984	6297	5254	44569	94	193.9	35.7	138.8	0.362071	-27.56087837
807	2	31	6	2000	17	1230	146	88.354	16.636	0.188288023	30476	4213	7612	51823	93.9	28.6	11.6	281.6	0.188601	-1.66654144
808	2	31	6	2000	17	990	105	47.188	18.628	0.39476138	35488	5740	7510	58213	218.8	532	43.3	776.9	0.247311	46.30654241
809	2	31	6	2006	11	1040	129	42.50165455	1.899	0.044680613	24220	4279	7460	43378	0	434.6	20.1	316.1	0.236576	14.22179848
810	2	33	6	2001	16	880	95	36.376	7.161	0.196860567	25789	4138	4574	40909	81	144.5	45.6	201.1	0.135453	16.6380964
811	2	33	4	2000	17	1180	176	76.09447826	18.219	0.239426045	24665	4685	8700	45509	39.5	29.6	21.7	137.5	0.193582	26.79107678
812	2	33	3	2000	17	1270	164	62.328	25.252	0.405146964	15281	3203	3206	23607	49	61.1	0	112.5	0.241408	15.37228371
813	2	33	3	2001	16	1240	181	69.26142484	23.702	0.34221069	24245	3868	5728	39296	71.9	88.2	0	169.3	0.147828	-2.779322831
814	2	33	3	2000	17	990	110	46.634	14.846	0.318351417	16992	3509	2103	24338	187.2	105.1	92.8	351.2	0.382115	-21.54893434
815	2	33	1	2001	16	920	108	36.416	22.521	0.618436951	19031	3258	3680	28609	99	103	21.9	315.5	0.173273	-48.06955631
816	2	33	1	2000	17	1110	136	49.179	29.617	0.602228594	18591	2579	4919	29695	829.4	799.1	309.7	693.6	0.161483	-41.27501672
817	2	33	1	2000	17	940	134	57.512	17.402	0.302580331	21840	3862	2936	31463	355.2	233.9	46.8	448.2	0.238351	-8.098218513
818	2	33	7	2000	17	1150	166	79.356	13.869	0.174769394	19915	2639	9402	36706	36.2	70.4	14.7	233.3	0.13446	-13.36659686
819	2	32	5	2000	17	1170	152	56.959	25.321	0.444547833	15305	2746	4914	25799	86.8	39.6	31.5	158.7	0.151748	43.13701189
820	2	32	3	2000	17	1440	200	136.7143058	18.168	0.132890263	23661	2696	8543	42306	113.7	193.6	24.1	656.2	0.109263	31.61896929
821	2	32	3	2000	17	900	113	37.389	13.942	0.372890422	24593	3748	4466	36761	48.2	40.6	25.3	87.5	0.363106	-90.61538933
822	2	30	5	2001	16	1140	176	99.14333784	15.697	0.158326322	12738	2813	2840	20003	43.5	52.3	42.6	36.9	0.195159	-9.22562326
823	2	29	8	2001	16	1050	130	54.195	14.981	0.276427715	22482	3878	3744	33613	518.4	222	99.6	732.7	0.161379	-18.94665914
824	2	29	8	2001	16	1130	150	60.239	27.849	0.462308471	11618	2841	3917	20188	615.5	731	30.3	948.7	0.19433	-1.864201234
825	2	29	2	2000	17	1210	163	81.935	24.254	0.296015134	26153	4067	6105	41538	233.6	45.8	47.4	204.6	0.166454	31.28680543
826	2	29	7	2000	17	1160	197	106.1725	16.2625	0.153170548	30303	4644	4659	45799	106.7	159.2	17.6	285.7	0.266722	22.2312783
827	2	29	2	2000	17	1300	192	91.52207692	21.6365	0.236407441	34881	5703	9315	58130	232.2	58.3	29.1	238	0.119261	26.22940622
828	2	29	7	2000	17	1090	136	62.75545408	28.093	0.447658302	22261	4893	4549	35101	339.1	183.4	30.3	728.1	0.17298	5.512192373
829	2	8	5	2000	17	880	116	51.285	12.597	0.245627376	22459	3661	7394	37935	402.6	184.8	44.7	740.7	0.340673	-11.47546692
830	2	8	5	2000	17	1030	131	66.334	21.286	0.320891247	28994	5277	3912	41733	68.5	65.9	39.1	93.3	0.233994	-2.976421463
831	2	8	1	2000	17	1150	178	96.74344556	18.59	0.192157721	21828	3111	3318	31682	113	47.6	43.1	113.5	0.200942	-0.246571764
832	2	8	1	2000	17	1210	180	85.134	20.419	0.23984542	19798	3047	4003	31310	65.3	28.8	28	147.3	0.207592	10.53373839
833	2	8	1	2000	17	1210	206	96.98366139	10.176	0.10492489	30706	3577	6776	49203	72.2	43.9	29.9	147.3	0.159985	-31.00483981
834	2	8	7	2000	17	1220	175	89.744	26.191	0.291841237	21049	3792	4183	31985	211.2	47	43.2	284.7	0.376881	23.81415569
835	2	8	7	2000	17	980	105	78.517	14.768	0.188086656	13714	2764	2797	21147	48.7	1100.3	38.4	472.4	0.386445	-8.408588704
836	2	8	8	2001	16	1170	175	89.99098119	19.209	0.213454723	16025	1863	4570	25521	294.1	91.8	40.5	561	0.210862	-18.77050324
837	2	8	6	2000	17	1270	160	70.902	13.944	0.19666582	9603	2014	3673	16989	367.4	191.3	117	329.9	0.129124	45.05783381
838	2	8	8	NA	NA	1370	216	NA	NA	NA	15119	2237	3714	23112	0	209.1	15.4	13.6	0.189857	41.11072216
839	2	8	8	2000	17	1230	173	83.648	11.38	0.136046289	13532	2179	3526	21298	63.6	18.6	57.6	119.6	0.159972	35.88286931
840	2	8	8	2001	16	1110	138	55.021	11.513	0.209247378	12268	1809	3563	19392	135	170.9	45.7	292.9	0.302681	-21.9022919
841	2	8	3	2000	17	1170	163	78.686	23.356	0.296825356	17607	1616	5010	27439	165.3	14.9	64.7	173.9	0.190101	4.028544795
842	2	8	3	2000	17	1180	175	82.489	25.429	0.308271406	15937	3388	5337	27398	17.6	12.1	100.9	18.9	0.317795	30.48035677
843	2	7	6	2000	17	1430	186	91.054	19.388	0.212928592	11587	2326	4876	21071	251.6	207.7	50.1	337.3	0.381783	41.69669384
844	2	8	3	2001	16	1030	138	55.445	22.156	0.39960321	20980	2727	4515	32341	221.1	198.9	58.3	176.8	0.348142	-38.58592354
845	2	8	4	2001	16	1190	152	73.071	10.317	0.141191444	17507	2374	6110	30685	290.2	473.7	79.9	453.3	0.307534	-33.53331682
846	2	9	2	2000	17	1140	165	74.944	21.181	0.28262436	29919	4513	4675	46496	53.6	146.9	36.9	516.5	0.463539	16.77091687
847	2	8	6	2000	17	1320	184	94.73	21.511	0.227076956	17048	3592	3706	26865	22.6	20	22.7	163.3	0.216919	11.52640188
848	2	8	7	2001	16	1180	165	104.4010919	14.73	0.141090478	19281	3611	2366	27429	237.3	1003.6	25	709	0.241865	17.82656873
849	2	8	7	2000	17	960	109	62.168	8.042	0.129359156	16846	3824	3074	25931	116.5	275.6	47.5	338.7	0.1915	2.165019534
850	2	8	1	2000	17	1220	164	85.408	14.866	0.174058636	15597	2993	2731	23122	70.9	48.6	30.9	151.9	0.250083	29.39878281
851	2	8	1	2001	16	1040	118	54.129	19.748	0.36483216	21181	3084	4972	32810	29.8	46.3	48	63.6	0.229344	7.1924272
852	2	29	6	NA	NA	1210	156	NA	NA	NA	15636	2832	2769	23452	NA	NA	NA	NA	0.155141	-0.220693182
853	2	29	8	2000	17	1160	200	93.483	19.171	0.205074719	20027	2543	3837	30355	0	124.3	25.6	131.5	0.289253	21.75946016
854	2	29	4	2000	17	1250	165	73.755	22.415	0.303911599	17333	2894	4523	27626	106.9	86.6	20.2	280.5	0.0691528	37.99778902
855	2	29	8	2000	17	1300	191	99.148	17.999	0.181536693	19140	2503	3948	29134	56.4	46.9	21.2	250.4	0.103757	24.08980787
856	2	29	4	NA	NA	1040	145	NA	NA	NA	26537	3767	4065	38372	231	284.4	40	185.2	0.0642133	3.129123257
857	2	29	4	2000	17	1240	165	50.735	22.464	0.442771262	22383	4502	3441	34409	35.8	27.6	30.1	116.5	0.400698	25.1934368
858	2	29	4	2001	16	1040	133	114.8629307	22.682	0.197470149	20202	4183	3586	31040	0	34.3	18.9	73.9	0.279514	-43.65720207
859	2	32	3	2001	16	1150	180	82.841	20.109	0.24274212	20639	3963	2810	32083	438.9	96.5	44.6	310.2	0.059043	7.677785965
860	2	32	5	2000	17	970	92	35.81628571	21.535	0.601262794	27201	4438	4413	42733	281.9	387.6	71.1	703.7	0.151705	27.70280103
861	2	32	5	2000	17	1120	152	66.243	23.477	0.354407258	15478	3866	3094	25321	240.6	160.2	26.4	333.5	0.197589	20.70319811
862	2	33	8	2001	16	1110	156	83.617	9.031	0.108004353	20364	3586	5982	35998	72.7	76.2	26.6	237	0.123115	7.912389683
863	2	33	8	2000	17	980	127	69.833	12.446	0.178225194	13554	3786	5689	26521	98.8	87.1	44.4	224.5	0.315229	9.789003692
864	2	33	8	NA	NA	1090	205	NA	NA	NA	11588	3407	5710	24053	2444.2	880.4	435.1	317.7	0.161507	29.79717059
865	2	32	1	2001	16	880	88	28.476	12.277	0.431134991	33177	4124	7007	53013	91.3	81.7	0	152.9	0.300807	-9.156062197
866	2	33	8	2003	14	930	93	32.25	18.905	0.58620155	27680	4270	6082	45666	330.2	339.2	48.7	243.6	0.454678	-29.75892187
867	2	33	8	2000	17	1130	210	85.438	26.449	0.309569512	38142	4919	10563	64964	56.2	15.6	13	170.2	0.300396	-46.60047605
868	2	33	1	2001	16	1300	241	124.52	18.286	0.146851911	17731	3756	4249	30041	77.3	73.1	28.8	308.2	0.22976	31.30888687
869	2	33	2	2000	17	1080	150	88.973	19.019	0.213761478	41306	4900	10914	70166	18.1	21.2	31.9	81.5	0.36556	21.66058076
870	2	33	5	2000	17	1240	195	96.293	14.962	0.155379934	34116	8187	4323	54173	58.3	33.1	20.6	147.8	0.204962	15.51279472
871	2	33	3	2001	16	1030	145	62.409	11.754	0.18833822	14510	4628	3224	25261	78.6	108.4	25.2	162.7	0.145892	8.516297839
872	2	33	3	2001	16	970	120	51.561	19.456	0.377339462	24177	3686	7886	41922	184.3	98.3	72.6	257.4	0.292726	-15.65159213
873	2	33	5	2000	17	1290	180	84.19954054	14.633	0.173789547	16904	4152	4478	29584	55.2	55.5	25.8	134	0.0659821	3.226541311
874	2	33	5	2000	17	1070	128	67.996	14.697	0.216145067	26765	4039	6374	44061	197.3	205	41.3	303.7	0.178574	11.59386701
875	2	33	2	2001	16	820	86	28.822	11.683	0.40535008	27722	4446	5569	44572	302.5	175.6	84.5	317.6	0.129568	-16.51141486
876	2	32	1	2000	17	1010	124	46.889	21.762	0.464117384	19271	4416	3107	30461	91.6	35.4	39.2	109.2	0.254935	20.69812719
877	2	32	4	2003	14	930	95	40.859	17.876	0.437504589	16356	4938	5187	30705	73	171.1	27.6	91.3	0.272388	17.75712909
878	2	32	4	2001	16	1210	182	89.07	17.12	0.192208375	30908	4215	8940	52870	19	0	14.3	24.9	0.10285	54.91668578
879	2	32	4	2000	17	1140	172	98.458	21.132	0.214629588	24491	4773	6675	41454	151.1	180.2	31.7	169	0.30452	-30.6738875
880	2	32	4	2001	16	1020	135	57.937	18.598	0.321003849	46641	6668	7720	73978	351.6	205.1	0	662.6	0.170836	-37.72086031
881	2	32	7	2001	16	1150	197	100.0965571	11.74	0.117286751	31837	6017	5987	52407	82.6	286.3	33.9	133.4	0.42575	1.902490972
882	2	32	7	2001	16	1140	169	65.739	21.419	0.325818768	14622	5359	5970	29806	75.5	91.3	34	52.7	0.221537	-4.872974007
883	2	32	2	2001	16	1110	150	73.75769313	18.534	0.251282262	27871	3979	6534	46517	36.1	22	0	155.5	0.222116	21.90210698
884	2	32	7	2001	16	1150	170	77.1705	16.4955	0.21375396	30647	4765	7195	51040	94.1	107.8	34.2	102	0.28809	1.902490972
885	2	32	7	2001	16	1200	175	104.656	20.615	0.196978673	15071	4125	6088	29406	57.3	117.4	21.9	118.5	0.208542	26.15000126
886	2	32	2	2001	16	1180	169	88.556	16.135	0.182201093	32756	4249	6670	53087	34	0	20.4	53.8	0.145082	12.99526401
887	2	29	4	2001	16	1210	173	89.21	21.995	0.246553077	16554	4345	4658	29945	46.8	11.1	0	118.6	0.166591	44.01397912
888	2	29	5	NA	NA	1090	153	NA	NA	NA	25294	4141	8450	45044	0	35.2	36.7	41.9	0.223554	-22.24395286
889	2	29	4	2001	16	1090	131	55.056	15.76	0.286253996	24768	4599	3983	39577	141	167	18.5	280.4	0.152624	12.78478571
890	2	29	5	2000	17	1210	136	54.943	24.431	0.44466083	29049	5599	6788	49673	128.5	110	56.1	320.2	0.165983	2.480393485
891	2	29	3	2002	15	1250	183	83.12363918	18.49	0.222439732	20104	4409	6021	36002	121.9	29.3	32.1	121.3	0.276121	47.73682917
892	2	29	6	2001	16	1180	168	74.48887313	30.159	0.404879262	17316	4326	2938	27429	74.7	109.4	40.6	169.3	0.197467	-29.66363772
893	2	9	7	2001	16	1260	180	100.2011818	20.898	0.208560414	31349	4168	7386	51713	65.6	37.4	78.6	136.4	0.192584	31.08589776
894	2	9	7	2002	15	950	143	51.84154412	27.559	0.531600678	27727	4823	5828	45876	289.3	127.4	65.4	148.7	0.183431	-23.78601316
895	2	9	4	2000	17	1240	177	75.172	29.065	0.386646624	21794	3740	5382	36602	269.4	155.5	29.9	513.4	0.280344	-38.99296009
896	2	9	8	2001	16	990	128	45.179	20.624	0.456495274	20505	3863	6494	35886	65.3	57.8	19.1	127.9	0.387425	0.409724418
897	2	9	4	2000	17	1280	175	71.506	22.98	0.321371633	29020	5282	8425	50996	426.2	123.8	68.7	390.7	0.161575	41.48428894
898	2	9	2	2000	17	1240	173	88.369	10.429	0.118016499	21588	5284	3383	34084	85	81.7	14.7	270.2	0.25494	17.88412346
899	2	9	2	2000	17	1270	157	74.702	21.317	0.285360499	33091	4365	9990	56933	352.8	182.3	26.4	305.9	0.19536	-4.472953017
900	2	9	2	2000	17	1310	167	70.986	22.969	0.323570845	21455	3582	4575	35634	243.1	90.5	37.7	246.8	0.337553	-0.606983089
901	2	9	1	2000	17	1290	173	79.005	27.011	0.341889754	21183	3306	5376	35392	156	140.9	18.6	248.3	0.294034	21.17075398
902	2	9	3	2000	17	1070	132	51.92	17.342	0.334013867	14386	2616	6326	27910	561.2	429.7	133	670.3	0.355352	-25.05905957
903	2	8	4	2000	17	1220	175	96.379	11.764	0.122059785	15077	2206	3820	26170	123.8	177.9	34.3	420.4	0.289802	32.89594311
904	2	9	3	2000	17	1270	183	75.585	33.243	0.439809486	9420	2018	3590	17679	142.7	81.4	22.8	470.4	0.233777	32.1662922
905	2	9	3	2000	17	1350	188	103.805	21.361	0.205780068	23038	2496	5093	36817	59.8	14.5	20.6	142.9	0.119632	16.33867375
906	2	10	6	2001	16	1140	160	88.578	17.367	0.196064486	30231	4147	5384	48304	134.1	75.8	27.4	152.3	0.166337	-31.74653029
907	2	10	6	2000	17	1310	177	92.482	36.465	0.394292943	14421	5430	3621	27066	250.8	293.9	28.6	661.4	0.188799	21.06108003
908	2	9	3	2000	17	1320	204	88.832	27.881	0.313862122	13728	2311	6382	26507	38	22.7	24.9	142.6	0.154338	34.5651189
909	2	9	3	2000	17	940	97	21.271	14.714	0.691739928	22273	3331	4640	35585	0	174.1	21	598	0.267262	-12.18581134
910	2	9	3	2000	17	1180	154	62.43	26.245	0.420390838	17155	2526	2866	26001	638.8	474.9	59	576.9	0.0926307	25.95408056
911	2	9	1	2001	16	1240	154	72.7475	18.1655	0.249706175	22274	3882	5742	37926	1244.3	463.8	423.7	539.8	0.214946	26.92657361
912	2	9	1	2000	17	1040	142	59.831	26.428	0.441710819	29138	3964	5601	45719	445.4	678.4	63.9	565.4	0.126821	-16.47895389
913	2	10	2	2000	17	1170	181	63.222	31.101	0.491933188	15303	3918	5053	28118	249	201.7	29.4	300.6	0.244505	32.91933834
914	2	10	2	NA	NA	1000	133	NA	NA	NA	18291	2991	5149	31364	815.4	291.9	60	72.5	0.263251	-7.003525301
915	2	10	7	NA	NA	1070	177	NA	NA	NA	29698	6017	6969	49931	314.3	131.8	139	345.7	0.224468	15.86402727
916	2	9	4	NA	NA	1260	185	NA	NA	NA	10772	3806	3161	20299	277.1	151.8	21.8	59.4	0.173293	18.56446658
917	2	9	4	2000	17	1240	210	112.15	18.667	0.166446723	23589	2953	6467	40192	463.6	191.3	50.5	632.8	0.223995	10.58889456
918	2	9	7	2000	17	1170	147	73.265	20.223	0.276025387	17249	2433	5114	29041	259.9	109.3	56.6	103.8	0.154539	-32.78967212
919	2	29	3	2000	17	1160	176	99.101	26.348	0.265870173	22699	3771	5689	38713	260	324.9	43.1	531.7	0.211445	28.23385509
920	2	29	3	2002	15	850	90	36.078	18.912	0.524197572	19575	3896	7988	37722	44.8	48.4	24	200.6	0.196036	-26.53576797
921	2	32	2	2000	17	1220	217	101.121	15.673	0.154992534	25062	3670	2843	37279	263.8	108.6	38.3	349.9	0.294153	18.64445217
922	2	32	2	2000	17	910	118	59.131	24.241	0.40995417	14708	3276	3563	24283	223.3	71.7	54.3	247.4	0.10013	9.671505541
923	2	32	8	2000	17	1070	140	85.81	19.038	0.221862254	17247	2924	3314	27479	89.8	22.7	46.7	65	0.166598	4.821763141
924	2	10	7	2001	16	970	164	64.154	24.115	0.375892384	25526	3979	5059	40899	68.1	28.6	38.3	78	0.372252	-6.901847151
925	2	10	3	2001	16	1010	157	77.475	27.324	0.35268151	14434	3763	6545	28617	63.3	104.2	21.5	206.9	0.140017	-17.08632108
926	2	10	1	2001	16	1260	175	82.977	21.565	0.259891295	27885	4093	6415	46485	73	17	16.3	151.3	0.303379	42.92022306
927	2	10	2	NA	NA	1090	135	NA	NA	NA	28525	3127	7085	46192	1440.7	381.2	170	330.2	0.565564	-13.49968612
928	2	10	2	2001	16	1320	164	90.20590816	13.796	0.152938985	13245	3687	5252	25945	545.2	210.8	207.5	356	0.216002	64.69796913
929	2	10	5	2000	17	1100	165	71.581	17.979	0.251170003	17325	3065	3141	26796	261.4	57.6	45.4	437.5	0.156398	22.17127208
930	2	10	5	2000	17	1230	170	102.469	24.105	0.235241878	12854	2922	3621	23155	165.9	167.4	51.7	284.6	0.167704	31.76776895
931	2	10	6	2001	16	1170	143	57.75194656	26.591	0.460434697	21220	3021	5445	35106	2945.3	550.5	528.3	2463.5	0.280689	23.18489549
932	2	10	4	2000	17	1110	138	67.503	18.338	0.271662	12619	3036	4998	23828	208.3	140.9	122.7	257	0.207791	-7.407498424
933	2	10	4	2000	17	1150	153	83.471	21.431	0.256747853	15320	3026	4037	25531	95.6	43.5	33.8	139.7	0.165247	21.55529723
934	2	10	6	2000	17	1100	147	62.8525	17.8385	0.283815282	11378	2700	6837	24805	216.4	200	30.1	313.6	0.298595	4.972153433
935	2	10	8	2000	17	1130	137	61.515	26.087	0.424075429	11350	2172	4950	21663	358.8	74	25.6	676.8	0.175204	6.627864493
936	2	10	8	2005	12	800	83	25.049	16.356	0.652960198	11949	2137	5056	22518	31.9	130.2	0	288.9	0.338286	-15.70864977
937	2	10	8	2000	17	1260	173	65.2	25.441	0.390199387	15656	2443	3768	26549	57	31.4	29.1	207.2	0.253722	-1.274769692
938	2	10	5	2000	17	1070	130	49.754	22.659	0.45542067	10813	2461	4815	20804	384.7	187	44.7	494.4	0.16105	-3.500696397
939	2	10	5	2000	17	1110	156	77.098	22.003	0.285390023	15961	2493	3134	25485	408.7	42.2	54.5	446	0.166325	-0.402992646
940	2	10	1	2000	17	1110	144	70.884	20.967	0.295793127	28215	4472	7331	47663	290.7	330.9	54.5	479.4	0.217671	36.73940866
941	2	10	3	NA	NA	1030	136	NA	NA	NA	25816	4712	4139	39433	770	363	119.6	257.7	0.179473	-7.304687923
942	2	10	3	2000	17	1030	154	64.8	19.979	0.308317901	12788	2439	3653	22330	86.5	141.5	55.4	174.5	0.137094	-7.570203162
943	2	13	4	2000	17	930	126	49.773	27.841	0.559359492	15560	2847	4425	26233	349.4	51.5	78	254.9	0.162231	-41.44683751
944	2	13	4	2000	17	830	101	44.093	17.458	0.395935863	29768	3661	7841	49865	575.2	251.8	163.3	503.3	0.226543	-8.313237732
945	2	13	4	2002	15	900	114	49.42779528	20.185	0.408373464	17472	4887	4594	31194	699.9	933.3	171.4	856.9	0.21121	9.244117797
946	2	13	4	2002	15	780	95	39.93241071	24.147	0.604696776	33852	4652	7209	55410	559.5	389.8	124.1	395.7	0.232108	-39.76239152
947	2	13	4	2000	17	910	130	65.20883333	25.488	0.39086729	24845	5074	6809	43288	638.5	344.7	122.7	603.1	0.209668	26.81917933
948	2	13	5	2001	16	1060	132	62.04640132	22.552	0.363469912	35272	3915	9646	59049	553.2	328.8	126.1	399.6	0.268869	-11.41564143
949	2	13	5	2000	17	910	116	48.864	21.959	0.449390144	21378	4594	7383	39749	259.3	92.5	95.7	539.2	0.23097	3.16164182
950	2	13	5	2000	17	780	101	33.319	17.67	0.530328041	23945	3668	6997	41378	605.1	428.8	134.8	274.9	0.173468	36.1496304
951	2	13	2	2000	17	940	105	47.56582353	19.165	0.402915341	6861	2674	5036	17154	285.1	104.2	27.4	448.5	0.18364	-29.46515281
952	2	13	2	2000	17	820	107	43.176	27.987	0.648207337	20251	2974	6760	35186	127.1	134.5	29.2	223	0.254932	2.257540325
953	2	13	8	2000	17	820	106	45.116	23.424	0.519194964	22778	3880	8863	42851	156.3	206	39.7	676	0.253633	-34.28613536
954	2	13	8	2000	17	1070	143	45.412	20.087	0.442328019	18870	3286	2832	27657	324.8	146.3	38.5	425.2	0.219144	18.04876778
955	2	13	1	2000	17	990	117	55.622	24.768	0.445291431	28001	3195	7150	45516	399.1	142.3	43.1	562.8	0.223142	22.87825925
956	2	13	1	2000	17	860	107	36.508	26.935	0.7377835	22424	3924	8572	40438	207.4	52.6	85.5	185.2	0.172153	4.458332977
957	2	13	6	2000	17	630	60	20.02382759	9.954	0.497107756	41037	5477	6621	66481	239.3	453.9	51.1	588.9	0.159142	0.790475001
958	2	13	6	2001	16	980	113	45.459	34.938	0.768560681	27226	5103	4090	41682	108.9	55.3	28.1	342.8	0.111234	19.15945069
959	2	13	6	2000	17	980	148	63.606	47.655	0.749221772	23053	4119	6136	37733	43.8	43.5	15.8	231.6	0.251675	8.560187149
960	2	13	7	2000	17	930	133	71.63	20.677	0.288663968	27943	3120	6828	43797	464.8	121.1	31.1	618.1	0.151266	-2.470845775
961	2	13	7	2002	15	870	120	54.51151852	26.163	0.479953608	21289	4829	7778	38179	276.6	118.2	37.9	412.7	0.199463	-12.58003519
962	2	13	7	2002	15	890	113	47.60831115	31.452	0.660640952	30178	5436	4480	44469	240.8	160.7	29.6	249.5	0.434179	-13.47123002
963	2	13	7	2000	17	790	88	32.092	20.407	0.635890565	28442	5157	8351	49564	231.8	314	121.2	288	0.245249	1.911981705
964	2	13	7	2002	15	760	96	33.78087202	22.08	0.653624335	14382	3639	2853	22455	404.9	243.8	62.2	415.7	0.283563	-51.1363787
965	2	14	3	2002	15	1060	116	55.25191114	19.453	0.352078319	28250	3786	7631	46111	236.6	36.1	32	262.1	0.226217	11.1081498
966	2	14	3	2000	17	1090	153	82.006	24.987	0.304697217	26173	4421	5584	40645	154.1	99.7	42.4	202.7	0.183801	11.13236484
967	2	14	3	2000	17	870	100	33.27904032	23.609	0.709425505	13552	3245	5013	24239	667.7	142.4	90.5	335.9	0.173719	-8.088359697
968	2	14	3	2000	17	1150	130	58.154	23.878	0.410599443	21588	2534	4798	32376	150	108.4	43.3	573	0.200603	35.82780308
969	2	14	2	2000	17	920	106	39.996	32.502	0.812631263	18055	3378	3495	27278	248	292.4	97	384.9	0.0795092	2.467591621
970	2	14	2	2001	16	920	113	53.67886682	19.3155	0.359834347	17648	2968	1721	23812	295.3	148.7	30.8	738.7	0.199236	18.65668621
971	2	14	2	2000	17	700	74	26.187	21.733	0.829915607	18019	4010	3173	27609	128.4	179.7	37.7	298.4	0.225822	-5.706979228
972	2	26	3	2006	11	940	106	22.43094737	21.074	0.93950557	24364	3453	3195	35964	228.9	33.6	41.3	282.1	0.290545	-32.95165759
973	2	26	3	2000	17	850	105	47.983	22.465	0.468186649	19577	3727	5727	32436	35.6	34.5	0	158.4	0.23034	-48.49851959
974	2	26	8	2000	17	1040	107	38.47	23.652	0.61481674	28606	3754	2193	37478	354.6	126.9	44.2	358.9	0.265631	30.71716178
975	2	26	8	2001	16	1150	143	88.29744737	26.416	0.299170597	24442	5645	3525	36316	32.5	58.3	25	120.3	0.155592	43.41453008
976	2	25	5	2003	14	780	87	30.406	12.56	0.413076367	26034	4430	5242	40691	155.6	78.7	0	194.2	0.121153	16.09491194
977	2	25	5	2003	14	1070	145	94.90322517	10.746	0.113231136	17842	3515	1987	25254	51.1	76.9	0	60.1	0.183352	31.88321422
978	2	14	8	2001	16	1200	170	100.926	21.264	0.21068902	25731	4541	4340	39063	34.5	0	20.1	77.5	0.219963	29.90666074
979	2	14	8	2002	15	990	129	86.886	13.378	0.153971871	23718	4533	5692	38048	89.1	56.9	21.2	103.6	0.146695	-2.428407533
980	2	14	4	2002	15	1000	143	71.99251613	21.946	0.304837241	26181	5548	5366	40703	377.1	171.5	45.9	451.4	0.239603	-18.3966933
981	2	14	7	2000	17	880	88	30.181	23.931	0.792916073	21020	3523	6093	34863	314.8	176	106.6	456.6	0.189381	4.097781249
982	2	14	7	2000	17	800	108	54.832	11.798	0.215166326	18301	4121	4563	30315	498	295.3	99.1	279.5	0.2292	-15.83632549
983	2	14	7	2000	17	950	133	62.569	19.709	0.314996244	9765	1959	3600	17013	223.9	82.7	54.9	459.1	0.166141	-41.06186899
984	2	14	5	2000	17	1130	130	63.746	26.206	0.411100304	22838	3065	5941	36063	150.7	79.7	22.3	181.4	0.070915	25.20395351
985	2	16	8	2001	16	720	80	30.802	15.244	0.494902928	15433	3316	2561	23400	275.2	172	43.2	395.1	0.171726	-64.77018913
986	2	16	8	2000	17	830	96	38.436	23.946	0.623009678	14786	2744	3407	23353	264	119.4	77.6	493.4	0.176544	18.13868401
987	2	16	8	2001	16	1130	146	64.28426506	19.929	0.310013655	21645	3703	5706	34889	148.5	354.2	23.5	410.8	0.0991141	12.2357338
988	2	14	1	2000	17	1000	122	59.776	24.407	0.408307682	17895	3419	5595	29892	813.7	666.1	190.8	1007.2	0.115088	15.17349773
989	2	14	1	2003	14	700	95	65.741025	8.668	0.131850697	19186	2122	3822	29391	NA	NA	NA	NA	0.193681	-68.19153911
990	2	14	1	2001	16	1120	153	79.431	29.159	0.367098488	11867	3106	2876	19283	70.5	169.5	0	403.4	0.223528	26.92017987
991	2	15	8	2001	16	1190	189	102.094	27.495	0.269310635	32844	5406	6603	52939	18.7	13.2	0	51.3	0.25348	7.313332468
992	2	15	8	2001	16	1100	155	80.845	30.419	0.37626322	24435	3386	9550	43286	256.9	83.4	31.4	241.9	0.254988	14.95291666
993	2	15	8	2000	17	840	75	36.304	25.673	0.707167254	14825	3352	3754	23777	1487.1	621	444.7	1020.2	0.22191	18.53509283
994	2	15	7	2000	17	1080	144	61.635	31.364	0.508866715	19750	4172	4156	31440	419.6	217.8	21.4	543.6	0.127181	-7.616421563
995	2	15	7	2000	17	1110	201	110.6585	20.8825	0.188711215	22251	4152	3774	33904	16.5	14	18	56.3	0.136546	0.24986426
996	2	15	3	2002	15	1210	176	86.13587104	27.995	0.325009774	31659	4618	4841	47784	51.8	12.7	46.2	93	0.246346	27.20260157
997	2	15	5	2000	17	1000	127	60.07	15.113	0.251589812	22755	4134	5774	38261	242.5	294.9	19.4	498.6	0.150206	-58.30094118
998	2	15	5	2002	15	930	141	59.86329847	21.566	0.360254121	26638	4173	3423	38630	109.5	29.5	13.6	258.6	0.204799	-61.90698933
999	2	15	5	2000	17	950	120	38.582	49.159	1.274143383	29877	3794	5590	46948	264.9	409.5	53.7	156.5	0.170227	-15.98631522
1000	2	25	6	2001	16	1020	142	62.512	15.612	0.249744049	26154	4688	4147	42221	61.1	34	28.8	195.3	0.135315	-7.835379261
1001	2	25	6	2003	14	1140	154	107.7756012	24.989	0.231861383	25791	3413	3811	37517	22.1	17.9	0	96.4	0.335833	21.6548469
1002	2	25	6	2001	16	980	124	52.548	36.547	0.69549745	22260	3828	4691	34870	474.4	570.1	98.7	564.4	0.316148	-0.127881421
1003	2	26	5	2002	15	1010	120	56.91212903	31.714	0.557245012	26166	4423	3096	36380	164.8	165	35.8	377.7	0.172959	11.61713352
1004	2	26	5	2000	17	1120	152	54.307	34.941	0.64339772	26001	4286	2977	36544	83.6	203.3	30.5	452.3	0.236266	-10.56923356
1005	2	26	5	2002	15	1080	149	81.24729258	22.326	0.274790695	23576	3749	2606	32883	213.3	141.9	26.3	308.1	0.333956	9.071642896
1006	2	26	4	2005	12	640	54	18.63130709	17.672	0.948511015	13731	3238	4858	24243	100.1	96.4	49.9	144	0.272825	12.9028727
1007	2	26	2	2001	16	980	110	44.168	22.887	0.518180583	17699	2677	4942	29287	413.3	98	107.3	611.3	0.19858	34.23429782
1008	2	26	2	2000	17	1040	132	77.89	18.709	0.240197715	28055	3784	5077	42983	253.9	0	44.1	148.9	0.280354	12.98272149
1009	2	26	2	2001	16	960	121	25.27680357	19.094	0.755396146	14071	3681	4071	23936	463.9	394.2	120.2	778.7	0.319712	-2.062621903
1010	2	26	7	2000	17	960	127	58.177	31.084	0.534300497	44345	7103	8481	72131	65.3	38.2	37.6	271.9	0.232528	14.08005613
1011	2	26	7	2003	14	860	112	66.25286047	26.519	0.40026951	14483	5045	4335	26295	63.6	41.5	23.9	297.4	0.211539	-25.81278623
1012	2	26	6	NA	NA	1110	157	NA	NA	NA	24397	3587	5246	38061	NA	NA	NA	NA	0.184591	15.8027862
1013	2	26	1	2003	14	820	86	23.67501676	19.374	0.818330994	28649	4951	8377	47875	73.4	254	79.3	383.5	0.259236	-5.9271167
1014	2	25	8	2002	15	1180	145	73.978	14.928	0.201789721	16105	4535	5670	29001	312	583.3	29.1	521.8	0.224046	45.64144421
1015	2	25	8	2001	16	1040	122	54.795	23.398	0.427009764	22171	2778	6941	36600	488.4	51.7	48	596.8	0.126649	11.87117108
1016	2	25	8	2001	16	930	103	48.656	23.396	0.480845117	17320	4709	5588	30041	247.1	37.7	42.3	76.6	0.29851	8.60149536
1017	2	25	3	2000	17	1170	170	65.66269415	35.101	0.534565334	25078	3034	5571	38755	42.8	132.5	0	50.4	0.244432	38.92387183
1018	2	25	3	2001	16	930	105	45.23364815	28.07	0.62055574	15702	3448	3618	24340	353.6	243.9	35.7	572.7	0.165153	-7.234513115
1019	2	25	3	NA	NA	690	67	NA	NA	NA	15711	2671	3807	24951	128.8	196	81.6	238.9	0.572636	-18.91574704
1020	2	25	3	2000	17	1060	117	85.643	19.313	0.225505879	28120	3899	6810	44743	51.3	16.8	34.9	135.8	0.228761	15.84706937
1021	2	15	4	2001	16	900	115	59.71558794	21.987	0.36819532	42349	7720	8736	68036	106.6	31.7	26.9	257.6	0.177268	31.60066598
1022	2	15	2	2001	16	880	88	39.633	14.898	0.375898872	39266	8690	9305	64833	162.4	329.7	27.3	295.5	0.231033	-1.245734151
1023	2	15	6	1997	20	1100	156	86.59141667	25.753	0.29740823	20829	5759	3551	33293	62.6	0	28.9	275	0.24275	7.069559409
1024	2	15	1	2000	17	1210	155	75.339	37.422	0.496714849	17223	3716	5681	31720	46.4	35.3	31	172.3	0.206691	11.24427229
1025	2	16	3	2000	17	950	147	64.667	32.828	0.507646868	21490	3413	8533	39875	798.4	159.7	118.7	1474.8	0.149986	-15.42112225
1026	2	16	3	2004	13	1070	142	48.772	27.948	0.573033708	33617	5205	8542	57381	96.6	27.8	28.7	193.9	0.211807	18.75477196
1027	2	16	6	NA	NA	1250	172	NA	NA	NA	18155	3475	5020	31287	281.3	56.7	39.8	415.5	0.232097	44.13810742
1028	2	17	1	2001	16	950	101	54.53915504	19.943	0.365663898	20101	4579	3807	32383	201.5	247.1	0	74.5	0.130732	-4.399034911
1029	2	24	8	2000	17	930	114	55.384	15.632	0.282247581	16517	2527	4016	28215	0	1173	23.3	570	0.231648	35.40504288
1030	2	16	5	2000	17	210	9	55.581	17.678	0.318058329	34513	4087	8694	57085	307	322.1	35.9	996.1	0.430404	-47.02026939
1031	2	25	1	2000	17	940	131	67.631	15.003	0.22183614	18982	3250	4642	31607	305.2	152.7	48	389.4	0.176858	-2.498950431
1032	2	17	2	NA	NA	1060	131	NA	NA	NA	17894	3064	3449	29388	1049.1	194.8	152.5	646.1	0.146402	9.373695075
1033	2	17	3	2001	16	1070	156	79.94178846	30.974	0.387456931	27896	4739	3802	41304	187.5	39.8	32.6	384.6	0.190512	5.097161329
1034	2	17	7	2000	17	820	76	25.822	17.858	0.691580823	13042	3363	4499	24823	309.5	122	81.1	733.3	0.436805	-16.12567257
1035	2	24	7	2002	15	960	124	84.57982979	17.252	0.203972981	22989	3344	2133	31578	0	0	26.7	18.1	0.247794	-15.54492038
1036	2	24	4	2001	16	810	112	58.155	27.035	0.464878342	17364	5226	3959	31274	49.4	28.2	33.7	294	0.176589	1.988952933
1037	2	24	2	2002	15	1020	140	81.21820722	28.696	0.353319791	27114	4056	3983	40767	97.3	395.1	34.3	424.5	0.143967	2.878286416
1038	2	23	1	2000	17	980	106	44.753	16.836	0.376198244	29439	6094	7324	49563	719.7	197.1	74.5	612.7	0.176938	-9.056250828
1039	2	23	1	2000	17	900	86	29.42344828	14.867	0.505277283	20451	6180	3744	34139	438	127.9	151.6	938.6	0.163552	-5.403118187
1040	2	22	8	2001	16	1020	159	78.75	42.355	0.53784127	36940	4856	10056	63856	230.9	161.2	0	530.6	0.219805	35.33589777
1041	3	1	6	2000	17	670	101	43.866	19.965	0.455136096	38284	6370	14150	71207	795.3	375.2	92.7	1099.7	0.248004	34.0227152
1042	3	1	6	2001	16	750	113	63.1039375	13.577	0.215152977	44324	7743	22903	88835	153.7	118.3	44.4	351.4	0.152719	38.38045004
1043	3	1	6	2000	17	760	99	44.58	23.306	0.522790489	26296	7042	7945	48728	404.8	157.8	49.1	637.2	0.1572	47.63876756
1044	3	1	1	2001	16	710	135	78.14537189	22.383	0.286427711	30058	6791	6881	52781	409.8	68.1	83.6	480.1	0.116428	14.89255757
1045	3	12	8	2001	16	570	87	36.6423617	29.842	0.814412571	34778	7155	8657	61757	189.5	265.5	109.8	458.2	0.329314	-24.21281598
1046	3	12	8	2001	16	640	86	39.44599202	27.381	0.694138963	35310	7389	12024	65886	189.2	49.8	175.6	99.8	0.129929	17.32591874
1047	3	12	2	2001	16	760	93	46.124	21.83	0.473289394	42165	8360	8087	72136	308.8	392	29.5	988	0.239135	17.77225026
1048	3	12	2	2000	17	830	126	71.748	19.495	0.271714891	30206	6997	11627	58705	104.5	117.2	30.9	430.1	0.260036	50.87975279
1049	3	12	1	2000	17	850	131	90.052	29.579	0.328465775	23173	3392	5824	39330	769.2	531.6	50.3	601.1	0.233771	23.56784873
1050	3	12	1	2001	16	820	98	46.296	20.282	0.438094004	35972	6792	6807	60549	113.8	99.4	34.2	562.3	0.143984	-28.33754972
1051	3	12	1	2000	17	740	143	77.215	32.361	0.419102506	32385	5965	10105	59008	107.4	75.5	26.8	251.4	0.111057	23.66257325
1052	3	12	5	NA	NA	750	107	NA	NA	NA	52698	8180	15729	95290	612.8	166.5	50.8	402.1	0.162989	22.50888949
1053	3	12	5	2001	16	770	104	36.55011111	41.881	1.14585151	36247	8293	9225	65914	494.6	197.2	54.6	337.8	0.111086	11.54627914
1054	3	12	5	2001	16	780	101	73.82001202	14.717	0.199363284	32420	7654	8888	58759	171.8	69.8	58.7	460.6	0.172074	45.76839148
1055	3	12	5	2001	16	620	68	19.9749021	15.959	0.798952602	29309	9030	6469	51571	1030.6	221.6	136.1	737.6	0.147882	17.91464612
1056	3	1	5	1999	18	660	96	42.565	18.411	0.432538471	28729	6581	8559	53018	398.7	150.9	46.1	476.1	0.147176	-13.27287524
1057	3	1	5	2000	17	770	134	62.986	26.165	0.415409774	34226	7101	13080	65959	75.5	112.1	39.6	288.8	0.0746836	6.69428005
1058	3	1	5	1999	18	530	75	22.59	16.768	0.742275343	14699	5010	5766	29917	719.8	248.7	158.7	819.4	0.167116	-25.16772202
1059	3	1	8	2001	16	870	106	57.40053704	16.244	0.282993868	17317	4294	4496	30210	0	432.3	30	564.7	0.259368	12.35101444
1060	3	1	8	2004	13	740	85	53.550875	0	0	17711	4328	7614	35726	24.3	322	0	64.7	0.220066	23.45120567
1061	3	1	8	NA	NA	820	118	NA	NA	NA	20501	4109	9781	41128	128.9	35.2	45.5	482.4	0.22559	35.59545957
1062	3	1	8	2001	16	760	119	66.14038477	22.529	0.340623963	15878	4391	4544	29132	50.1	40.7	24.2	101.8	0.19574	-37.53265257
1063	3	1	2	2000	17	950	123	46.196	34.899	0.755455018	13537	3803	5710	26767	450.5	90.3	56.5	371.4	0.170522	43.99147779
1064	3	1	2	2000	17	640	74	47.68401695	15.762	0.330551011	25524	4071	5310	41717	360.9	1184	124.3	1408.2	0.366103	2.466799068
1065	3	1	2	2001	16	810	146	87.24393852	13.791	0.158074019	22668	5170	3941	37332	1130.5	180.3	150.4	1033.7	0.262121	15.32880533
1066	3	1	3	2003	14	710	111	62.59858411	21.545	0.344177114	26911	7661	8387	50199	77.9	114.5	50.8	301.2	0.212585	20.63372013
1067	3	1	3	2000	17	690	111	65.811	30.49	0.463296409	23744	4883	6100	41667	446.4	258.3	31.8	296.9	0.246651	28.49504425
1068	3	1	3	2001	16	690	95	48.71076471	17.888	0.367228889	19556	6484	9266	41110	227.2	26.1	67.4	272.6	0.190724	-6.960920652
1069	3	12	7	2000	17	690	118	52.394	20.204	0.385616674	28611	7351	5200	48169	73	48.2	16.8	275.1	0.17442	-0.073776744
1070	3	12	7	2002	15	770	115	54.57831566	22.1	0.404922719	21987	6554	5157	38703	276.8	120.6	38.2	366.6	0.438099	18.18386972
1071	3	12	7	NA	NA	890	159	NA	NA	NA	19326	4379	7757	37734	274.7	206.6	17.6	549.5	0.166004	19.93433069
1072	3	12	3	2002	15	760	132	77.6571	21.757	0.280167557	29512	5312	10736	55503	28.4	19	18	126	0.192839	1.878834178
1073	3	12	3	2003	14	700	123	73.11186992	24.338	0.332887123	19846	5216	3530	32500	289.3	144.1	12.1	516	0.166136	-13.61210774
1074	3	24	1	2000	17	750	122	81.529	23.798	0.291896135	18142	5608	2612	29809	409.3	43.5	44.7	295.5	0.177112	7.729120789
1075	3	24	1	2001	16	700	112	58.58488889	15.05	0.256892183	20676	6203	5759	38141	81.9	126.2	49.4	286.2	0.0950391	15.32435687
1076	3	33	4	2004	13	650	89	53.09743243	5.78	0.108856488	23449	5007	5161	40066	559.5	139.9	41.6	494.5	0.0745074	-4.403106053
1077	3	33	4	2000	17	680	91	57.504	21.842	0.379834446	29527	5830	8093	52426	563.4	686.5	53.5	504	0.370581	-17.16610327
1078	3	33	7	2001	16	770	98	69.01186486	30.428	0.440909691	29669	4537	6129	47893	807.7	253.9	173.7	1116.8	0.159583	33.74647333
1079	3	33	7	2000	17	690	79	42.229	24.429	0.578488716	25351	6286	6129	44663	249.6	208	19.2	402	0.143983	-1.204867155
1080	3	33	7	2001	16	680	64	70.88596053	22.026	0.310724435	49798	9701	8575	83880	73.2	27.3	36.3	223.6	0.216354	-3.576597021
1081	3	34	7	2001	16	600	62	19.287	14.612	0.757608752	15724	7316	4409	31278	368.1	99.3	47.3	361.4	0.161256	-9.554191539
1082	3	34	7	2000	17	580	57	14.972	15.46	1.032594176	29192	5371	7648	51338	415.5	232.9	105	1088.9	0.170454	38.51204963
1083	3	34	7	2002	15	810	102	34.03570089	27.12	0.796810387	24959	7584	6981	45379	110	44	42.2	250.2	0.223952	10.73451667
1084	3	34	7	2000	17	730	79	53.84	30.728	0.570728083	36997	7206	6532	58854	839.3	1380	201.2	1095.9	0.215305	33.43987709
1085	3	34	3	2001	16	850	158	69.12992404	58.54	0.846811288	33213	7267	7574	57960	787.1	517.7	104.6	923.5	0.278036	21.45877166
1086	3	34	3	2001	16	900	101	60.49478704	13.641	0.225490504	17533	6292	5635	33776	242.8	209.2	33.2	396.4	0.169888	12.65559219
1087	3	33	6	2002	15	680	88	46.94045588	24.0995	0.513405751	33291	5921	9753	58424	541.7	470.7	41.4	687.7	0.155092	-32.51310389
1088	3	33	6	2003	14	650	82	30.41155921	25.822	0.849085041	25173	5853	5586	42342	540.8	336.2	63.6	822.4	0.16784	16.68423485
1089	3	33	3	2000	17	640	67	26.998	18.586	0.688421365	25701	8020	7390	48655	171.1	101.7	47.2	333.4	0.297974	9.727885799
1090	3	33	3	2001	16	600	104	40.08963926	18.458	0.460418211	29522	6326	6833	51489	577.1	261.8	96.6	737.3	0.280481	-29.38373193
1091	3	33	3	NA	NA	630	81	NA	NA	NA	15417	4463	4269	27692	240.1	38.8	54.8	366	0.235487	-4.713717587
1092	3	24	6	2005	12	780	138	52.422	6.98	0.133150204	25987	4846	10479	49364	421.3	344.5	18	367.3	0.1588	33.75221401
1093	3	24	6	2002	15	750	112	56.09884707	27.945	0.49813858	40159	6686	14455	74506	158.1	47.8	34.4	287.4	0.171358	27.78262516
1094	3	24	6	2000	17	600	88	38.87804545	16.899	0.434666913	33040	9976	8046	60020	131.1	71.8	30.4	398.9	0.177075	-25.1868166
1095	3	24	4	2001	16	620	97	47.42705699	18.396	0.387879855	42130	7176	9308	71642	850.4	198.7	35.4	415.8	0.229619	0.752506632
1096	3	24	4	2005	12	590	87	32.923	6.788	0.206178052	28250	7674	4597	46040	81.8	96	62.6	253.3	0.244717	-13.94702916
1097	3	12	4	2001	16	500	62	20.99	25.492	1.214483087	22221	6007	11219	46690	428.1	725.1	84.7	770.2	0.112236	-0.635415957
1098	3	1	4	2003	14	490	63	26.7112381	21.924	0.820778128	21491	6006	9165	43246	1089.2	973.1	223.3	773.1	0.353715	-14.50789315
1099	3	1	4	2002	15	640	85	63.45141304	26.596	0.419155362	32696	7097	8158	58016	559.5	412.3	64.1	787.7	0.143311	-24.79594341
1100	3	2	2	2000	17	820	149	80.502	31.114	0.386499714	29618	7259	5419	50583	736	246	147.4	623.3	0.174417	1.406101138
1101	3	2	2	2001	16	550	92	36.34028804	25.471	0.700902535	NA	NA	NA	NA	275.7	156.4	54.2	460.6	0.199716	-48.28358988
1102	3	2	8	2003	14	900	143	70.91664198	31.751	0.447722835	30461	6819	11243	58309	168.8	319.6	0	513.4	0.234178	46.419302
1103	3	2	8	2000	17	680	77	33.95	16.589	0.488630339	27115	8378	7918	50939	241	290.6	100.6	478.7	0.142305	-13.53885438
1104	3	2	8	2002	15	660	104	72.02930137	18.366	0.254979566	30015	6640	7622	53302	224.2	166.2	35.7	381.9	0.128958	-15.26901305
1105	3	2	8	2000	17	700	107	62.285	33.007	0.529934976	26819	6999	7262	48198	175.7	133.4	28.8	462.2	0.349149	-9.834176732
1106	3	13	5	2001	16	670	85	47.40028571	25.603	0.540144424	34416	6938	9430	61906	499.9	412.4	117.2	1249.5	0.317901	-41.12492243
1107	3	13	7	2001	16	910	174	69.29007031	56.243	0.811703607	29628	6586	7212	52255	53	86.7	29.4	238.6	0.241547	34.85408878
1108	3	13	7	2004	13	780	121	54.21209091	20.873	0.38502481	35196	6691	12751	66360	65.1	404.8	29.5	239	0.337646	4.473458733
1109	3	13	7	2007	10	590	128	64.03568902	0	0	23546	6349	7953	45704	338.7	455.6	12.6	193.2	0.224449	-15.91175183
1110	3	13	7	NA	NA	800	152	NA	NA	NA	23582	5489	6288	42375	NA	NA	NA	NA	0.340104	33.69175383
1111	3	17	8	2001	16	590	82	62.35122305	11.148	0.178793606	28193	7697	8329	51396	545.4	870.6	74.9	1222.9	0.21049	12.17620263
1112	3	21	7	2001	16	700	143	61.766	21.527	0.348525079	29541	6903	12802	58934	127.7	54.6	27.9	567.3	0.353054	31.87699621
1113	3	21	8	2003	14	700	67	24.605	19.977	0.811908149	22594	8301	6400	43548	677.9	731.3	142	652.3	0.354119	19.0781818
1114	3	21	8	NA	NA	670	101	NA	NA	NA	35732	6849	9606	63174	2150.6	1171.8	293	1607.1	0.320301	35.82345282
1115	3	24	8	2004	13	710	115	61.5051692	9.35	0.152019743	57322	10783	13908	99722	601.7	323.5	33.2	164.2	0.355355	17.34072159
1116	3	24	8	NA	NA	650	92	NA	NA	NA	34358	8785	13383	67427	756.1	437.1	44.4	917.9	0.238118	-13.10171692
1117	3	24	8	2002	15	690	95	38.48089815	18.109	0.470597124	33518	9016	10129	61585	293.5	668.8	68.3	524.6	0.206751	-10.34259866
1118	3	24	8	2004	13	660	92	53.5420572	33.221	0.620465513	28532	6682	6764	50616	524.6	120.5	121.7	474.3	0.248552	2.015564283
1119	3	24	7	2000	17	870	142	52.884	36.326	0.686899629	24890	7164	5480	43690	106.2	59.7	43.4	185.8	0.0257246	15.81114588
1120	3	24	7	2001	16	800	125	68.358	22.876	0.334649931	20985	2934	5075	33521	0	0	0	0	0.222931	44.82678242
1121	3	33	8	2001	16	710	107	44.36811215	26.595	0.599416985	32232	6008	6630	52348	370.4	105.6	37	312.8	0.165379	35.45352611
1122	3	33	8	2002	15	760	100	55.866	1.643	0.029409659	25616	5685	6061	42691	530.4	473.5	35.8	587.7	0.321887	15.82605577
1123	3	34	4	2000	17	710	127	57.77435045	30.557	0.528902528	18751	5361	3174	30499	162.4	23.5	33	329.6	0.18226	-3.064349951
1124	3	34	4	2000	17	640	93	25.789	17.762	0.688743263	17379	3835	4390	29080	314.2	343.2	52.4	609.6	0.217418	-8.583982055
1125	3	34	4	1999	18	580	64	21.069	18.425	0.87450757	12920	3735	2736	21114	621.9	492.3	149.7	843.1	0.215489	2.350786563
1126	3	34	4	2000	17	580	74	34.564	27.393	0.7925298	18132	3243	5995	32135	240.4	143.9	26.6	472.2	0.156159	-12.22017896
1127	3	34	1	2000	17	620	102	36.974	33.631	0.909585114	23332	4701	6916	39883	182.7	220	35.9	840.7	0.180626	14.78063471
1128	3	34	1	1999	18	700	94	54.96	16.003	0.2911754	35094	5430	4231	53320	772.9	91.9	51.9	514.8	0.287247	7.136724706
1129	3	34	1	2001	16	730	88	41.368	14.239	0.344203249	21694	5776	4482	36211	134.2	58.3	32.7	523.8	0.0916254	0.557826952
1130	3	34	1	NA	NA	880	151	NA	NA	NA	23531	3969	5457	39894	349.4	60	40.2	424.5	0.155152	25.79285272
1131	3	34	1	2000	17	820	117	48.492	24.862	0.512703126	34450	7488	7547	56739	206	67.8	33.5	433.2	0.197118	46.46106082
1132	3	33	5	2001	16	660	102	35.492	13.604	0.383297645	18718	5297	4570	32026	81.8	83.9	40.9	140.9	0.232547	-18.57172161
1133	3	33	2	2000	17	830	123	54.241	23.018	0.424365332	30817	4242	9687	53820	306.3	85	28.6	392	0.252778	9.107241473
1134	3	33	2	2000	17	830	131	65.787	29.226	0.444251904	22105	5158	6389	39015	108.2	75.3	0	407.1	0.164113	46.50751018
1135	3	33	2	1999	18	930	150	65.234	38.146	0.584756415	15064	4399	4652	27117	176.7	105.4	34.1	346	0.00835325	36.43639306
1136	3	33	2	2000	17	760	108	58.715	23.664	0.403031593	18125	4136	2523	26925	483.2	234.4	61.4	816	0.377231	-12.90404845
1137	3	33	2	2001	16	890	140	61.585	24.612	0.39964277	25590	3896	5293	40917	3408.7	354.3	213.5	254.9	0.0694997	37.14955717
1138	3	24	3	2000	17	880	142	65.595	25.008	0.381248571	30067	5633	4536	47110	415	83.1	44.6	496.6	0.206393	43.31284406
1139	3	24	3	1999	18	790	119	59.202	22.205	0.375071788	32772	8063	6526	53344	237.7	228.9	17.3	699.2	0.471815	8.669602014
1140	3	24	3	2000	17	710	91	34.485	20.229	0.586602871	19472	4325	5672	33704	1911.4	558.8	148.9	1419.4	0.210964	2.855150626
1141	3	24	3	2001	16	640	91	37.164	24.768	0.666451405	26985	5847	6194	44209	369.4	462.6	39.9	456.8	NA	NA
1142	3	24	3	2001	16	790	107	43.714	20.291	0.464176236	22186	4296	5431	37491	70	762.6	47.6	225.6	0.313019	28.94230524
1143	3	24	2	2000	17	630	107	40.798	22.875	0.560689249	22752	3388	5619	36766	278.4	88.5	48.3	566.2	0.314942	18.70117812
1144	3	24	2	2001	16	700	118	51.937	18.66	0.359281437	36563	6318	5958	58953	123.8	151.7	36.8	108.4	0.131913	-4.31788266
1145	3	24	2	2000	17	720	131	55.388	26.541	0.479183217	26207	6153	5084	43534	71.1	72.5	25.9	77.7	0.0678872	27.04047431
1146	3	24	2	2002	15	590	77	28.49	24.21	0.84977185	35299	6048	8288	60328	93.4	290	60.1	263.4	0.155402	-23.09155818
1147	3	24	2	2000	17	700	117	48.343	20.798	0.430217405	27627	7465	10286	54343	346.5	159.5	104.4	379.4	0.136857	12.50212888
1148	3	22	2	2000	17	530	58	27.521	20.048	0.728461902	22590	6054	5519	39521	604.3	188.3	0	210.4	0.179497	-14.24350284
1149	3	13	4	2000	17	700	99	45.441	21.66	0.476662045	24406	5008	8157	43751	743.3	438	322.3	871.6	0.232739	25.99323292
1150	3	13	4	2000	17	650	92	46.878	22.458	0.479073339	18212	4522	8367	35659	1249	330	270.4	1803.3	0.113307	-12.85054928
1151	3	13	4	2001	16	760	88	33.837	19.116	0.564943701	17303	3351	6967	32018	18.4	0	25.1	35.7	0.0255678	12.92307516
1152	3	13	4	2001	16	700	109	51.262	18.746	0.365689985	47403	6510	9976	82239	387.9	250	128.3	362	0.166622	24.73964697
1153	3	2	6	2002	15	540	62	40.35759794	17.049	0.422448334	32182	7089	12067	61286	349.3	429	88.7	670.6	0.156313	-18.80434536
1154	3	2	6	2000	17	780	149	83.181	22.696	0.272850771	18776	3261	4186	29812	248.3	241.9	34.5	605	0.453345	9.479836273
1155	3	2	6	2000	17	920	124	70.15	31.866	0.454255167	21301	3390	2577	31725	158.8	34.7	0	321.7	0.225101	41.37614086
1156	3	2	3	2001	16	950	172	96.618	26.229	0.271471154	28179	4195	8079	48615	493	249.7	27.8	777.7	0.0859443	18.11301056
1157	3	2	3	2001	16	650	85	41.56995089	23.162	0.557181317	21249	4633	7766	38287	391.3	230.8	57.1	479.1	0.327193	-14.87558713
1158	3	2	3	2001	16	890	119	128.4134038	21.954	0.170963461	36843	5471	6222	58187	0	0	0	20.8	0.187313	10.92273516
1159	3	2	5	2002	15	820	116	66.86011842	22.966	0.343493259	20077	5616	6193	36410	72.2	42	54.4	250.4	0.179975	61.12273038
1160	3	2	5	2002	15	670	99	69.01886441	29.043	0.420797998	25691	5492	6720	43555	0	1742.8	22.4	1324.9	0.438794	-0.476783617
1161	3	13	8	2001	16	740	109	44.16	23.28	0.527173913	34865	5887	7979	56495	69.3	74.1	30.4	178	0.179732	4.484237758
1162	3	13	8	2000	17	710	88	34.301	10.187	0.296988426	22903	5005	7839	40308	688.8	88.6	160.9	506.9	0.0295661	37.72874479
1163	3	13	1	1999	18	780	129	66.254	18.542	0.279862348	42151	6539	9577	74088	88.8	38.2	16.7	360.1	0.267506	8.403660441
1164	3	13	1	2001	16	850	123	72.657	34.582	0.475962399	39625	6167	8866	64652	56.1	99.1	32	202.7	0.14612	9.619952299
1165	3	13	1	2001	16	590	81	49.163	22.03	0.448101214	25649	4440	6639	43404	149.2	48	67.9	223.7	0.192142	19.30461641
1166	3	21	6	2000	17	660	82	27.183	23.954	0.881212523	16454	3361	6351	29972	909.5	185.5	111.9	1017.7	0.329988	11.00914605
1167	3	17	8	2000	17	280	27	49.868	25.354	0.508422235	23212	3332	7250	40040	204.9	115.3	26	402.1	0.275605	14.58376233
1168	3	21	6	2000	17	620	63	33.409	10.279	0.307671586	30447	6146	10913	54707	586.3	1671.2	217.5	1263	0.134133	10.91283373
1169	3	21	1	2000	17	620	81	29.578	28.596	0.966799648	37393	8113	7377	60282	1159	444.2	344.9	1436.8	0.355433	-5.637974504
1170	3	21	1	2001	16	610	89	31.251	28.098	0.899107229	22535	4989	5245	37605	445.5	52.6	72.5	399.8	0.190247	-5.117204229
1171	3	21	1	2001	16	770	111	51.149	18.286	0.357504546	24719	4799	7145	41832	131.5	116.8	22.1	332.6	0.352772	52.27272504
1172	3	25	5	2000	17	560	63	19.881	22.596	1.136562547	26380	5528	5723	43635	389.6	219.2	107.9	666.5	0.162774	-9.444025842
1173	3	25	5	2002	15	600	83	31.555	18.696	0.592489304	33324	4602	10168	60241	315.2	158.9	90.2	422.5	0.10907	9.682968622
1174	3	25	5	2001	16	630	81	27.053	17.863	0.660296455	30233	6758	6233	49890	339.2	373.6	68.3	427.5	0.31555	-29.97611564
1175	3	25	5	2003	14	700	92	51.601	4.789	0.092808279	30501	7441	8071	52994	537.5	273.7	66.3	353.9	0.303046	17.84111806
1176	3	25	2	2000	17	820	133	70.977	22.504	0.317060456	23168	5646	7196	41752	0	0	28.9	0	0.196569	17.20325439
1177	3	25	2	2000	17	710	111	59.422	17.606	0.29628757	21203	4357	7254	37704	347.9	160.2	28.6	362	0.128168	-39.27011009
1178	3	32	5	2000	17	900	143	63.152	34.735	0.550022169	26429	4099	7226	46371	376.4	177.4	53.5	624.6	0.141954	58.99058622
1179	3	32	5	2001	16	810	128	54.002	30.118	0.557720084	27960	4332	10557	53441	367	161.8	47.8	225.5	0.273786	29.34187687
1180	3	32	5	2000	17	790	96	38.957	19.633	0.503965911	30299	5454	12403	59084	755	294.5	135.1	761.6	0.362881	8.782232218
1181	3	32	7	1999	18	750	102	43.08	25.545	0.592966574	23787	5341	6050	41342	192.3	231.3	29.3	1010	0.082121	-11.15478147
1182	3	32	7	2000	17	750	106	48.455	22.792	0.470374574	20840	5775	5252	34966	537.7	227.1	95	524.6	0.150214	-39.97462473
1183	3	34	6	2001	16	870	167	92.991	37.827	0.406781301	25124	3815	5908	41357	70.9	36	0	177.4	0.133572	16.58486585
1184	3	34	6	2000	17	720	95	38.454	30.552	0.794507724	28485	5459	6679	47593	382.5	344.3	74.7	356.6	0.102554	-41.74518821
1185	3	34	5	2001	16	840	104	38.516	20.726	0.538114031	21105	5255	7040	38561	336.8	42.7	97.7	266.6	0.166543	64.87952971
1186	3	34	5	2000	17	610	76	47.149	26.599	0.564147702	20807	4580	2125	30092	36.3	0	0	138.2	0.0618533	-46.07082597
1187	3	34	5	2001	16	670	96	44.424	18.49	0.41621646	23641	3985	4960	37422	135.8	217.2	57.1	220.5	0.143069	8.11443388
1188	3	35	8	2000	17	790	132	67.93	21.644	0.318622111	19314	3688	6382	32891	185.3	82.8	25.2	311.5	0.198706	43.72744324
1189	3	35	8	2000	17	740	107	46.192	20.154	0.436309318	29771	3739	5516	47407	256.7	199.9	27.1	623.2	0.246287	32.06859535
1190	3	32	1	2001	16	860	131	60.138	33.419	0.555705211	24497	3831	7772	44117	53.5	32.3	29.4	153	0.228098	54.2263716
1191	3	32	1	2000	17	670	87	39.357	15.811	0.401732856	20978	3125	5829	36411	590.4	179.5	155.9	727.5	0.125382	-17.40714378
1192	3	32	4	2000	17	460	78	36.818	12.728	0.345700473	18811	4431	4534	33032	362.9	190.2	43.8	295.6	0.0686135	-16.20551281
1193	3	32	4	2001	16	710	106	41.51	16.032	0.386220188	14218	2339	4411	25151	70.4	26.3	36.9	68.7	0.0411732	-9.4249021
1194	3	32	4	2000	17	630	100	40.246	27.563	0.684863092	18304	3711	5065	32504	591.3	178.1	148.4	501.7	0.0925174	-4.454073261
1195	3	32	4	2001	16	590	71	30.706	16.591	0.540317853	21713	2492	5680	36339	388.7	561.3	82.6	545.5	0.0244153	2.57151362
1196	3	32	4	2000	17	710	110	61.523	18.586	0.302098402	17326	2772	5454	31495	464.5	280.2	47.6	769	0.126922	11.5485555
1197	3	25	6	2000	17	640	83	30.812	19.533	0.633941322	21063	2870	5660	35522	1154.6	247.5	474	463.5	0.0211204	-0.035725648
1198	3	25	6	2000	17	770	99	42.9	22.351	0.521002331	14942	3249	6589	29934	213.1	117.9	55	259.1	0.00891052	60.82830657
1199	3	25	6	2002	15	730	110	39.949	22.344	0.559313124	27281	2547	5255	45370	147.7	41.9	53.1	246.7	0.341328	4.95759396
1200	3	25	3	2001	16	610	88	39.226	21.46	0.547086116	15621	3405	5466	28409	95.2	51.1	51.1	223.9	0.245438	-6.711071538
1201	3	21	2	2001	16	570	93	42.689	6.672	0.15629319	22349	2688	5099	37074	99.4	142.3	36.2	219.6	0.24788	-52.36956275
1202	3	21	2	NA	NA	620	86	NA	NA	NA	28640	3959	9612	51585	260.6	96.9	65.8	346.9	0.004746	28.12880601
1203	3	21	5	2000	17	830	117	61.2685	22.7735	0.371699976	21425	5356	4701	37723	160.1	2175.2	29.1	706.3	0.193786	41.75162202
1204	3	21	5	2000	17	620	69	40.03	25.48	0.636522608	21347	2927	5369	35141	269.5	121.8	70	572.9	0.0439405	-5.764651211
1205	3	13	3	2001	16	670	88	57.913	31.851	0.549980143	29124	3916	10349	52486	370.9	116.2	35.5	153.2	0.0908944	19.46989579
1206	3	13	3	2001	16	660	113	54.178	23.583	0.435287386	25988	5716	5549	43672	106.3	91.2	23.7	495.9	0.195246	12.62766261
1207	3	13	6	2001	16	720	102	48.605	19.315	0.3973871	37939	8580	9924	69394	487	81.8	35.3	262	0.189935	28.75583823
1208	3	13	6	2002	15	680	112	58.78423913	24.2155	0.411938648	34959	4149	9707	59206	621	551.6	92.6	651.9	0.134419	-33.629582
1209	3	2	1	2000	17	530	72	29.916	21.771	0.727737665	27469	3192	8546	48024	520.7	468.8	145.2	1936.8	0.0367627	-9.623664064
1210	3	2	7	2000	17	720	86	36.682	23.08	0.629191429	26735	4210	6620	45694	885.7	442.9	44.2	855.5	0.237105	-19.38947413
1211	3	2	7	2000	17	940	192	100.296	15.689	0.156426976	28280	4523	5751	47065	18.8	0	45.8	61.6	0.226264	29.93906961
1212	3	2	7	1999	18	920	166	94.459	44.049	0.466329307	17293	3975	4127	30525	383.5	100.6	74.3	547.1	0.328483	24.59293509
1213	3	3	3	2001	16	800	117	64.003	15.442	0.24126994	26136	7358	5369	46280	208.7	138	94.2	386.6	0.287069	-0.20305252
1214	3	3	3	2002	15	920	155	79.01393956	26.586	0.336472275	13456	3946	7488	29273	414.2	100.8	25	408.1	0.107778	41.01186782
1215	3	3	3	2000	17	840	102	45.869	25.67	0.559637228	15353	4624	6086	31325	1176.4	204.7	264.9	1179.4	0.0107236	42.69427215
1216	3	3	7	2001	16	740	95	45.086	24.36	0.540300759	28470	4661	6996	49831	132.7	87.1	23.4	514	0.135428	13.41227461
1217	3	9	2	2000	17	720	109	59.836	18.479	0.308827462	21854	3447	6112	38317	162.2	1031.9	29	626.4	0.0547907	36.42854076
1218	3	9	2	2000	17	550	65	22.939	17.822	0.776930119	26389	4324	5935	45025	608.7	390.5	120.8	307.7	0.0622329	7.226900589
1219	3	9	2	2002	15	550	58	20.629	21.308	1.032914829	16134	3045	4562	28466	793.2	188.5	106	718.3	0.0409897	-0.142036124
1220	3	14	4	2002	15	630	104	50.85463462	24.27	0.477242638	29081	3867	6331	48825	390.5	53.4	81.4	313.3	0.242501	18.01013794
1221	3	14	4	2002	15	590	83	29.26126116	25.402	0.868110225	31151	5093	7156	52966	466.8	253.5	71.8	1127.3	0.0888853	5.992956317
1222	3	14	5	NA	NA	660	97	NA	NA	NA	20025	5528	2967	34313	354.4	203.8	60.6	265.7	0.127916	-4.806823322
1223	3	14	5	2001	16	820	158	83.18604229	27.089	0.325643573	24892	2751	5290	40411	227.9	98.6	34.6	305.4	0.303231	26.37027857
1224	3	14	5	NA	NA	670	121	NA	NA	NA	26641	4071	4294	42663	41	75.2	20.8	279.8	0.067177	-5.081990034
1225	3	14	5	2000	17	860	131	66.885	26.45	0.395454885	30743	4382	4830	47959	430.2	157.1	129.2	294.9	0.115295	30.25570804
1226	3	20	4	2000	17	800	113	53.567	25.547	0.476916758	24767	5273	6699	43479	491.7	62.2	53.5	302.7	0.251729	26.8694525
1227	3	20	4	2000	17	910	148	89.881	32.715	0.363981264	36119	3827	8545	59288	418.5	120	93.2	559.4	0.0509829	45.47029046
1228	3	20	4	2001	16	670	80	34.832	29.859	0.857228985	19554	3520	3617	33029	358.3	122.6	85.8	1122.8	0.349782	13.38531555
1229	3	20	1	2000	17	590	85	43.289	23.668	0.546743977	22167	3673	5274	37805	264.7	65.2	71.3	247.6	0.180742	-12.47542848
1230	3	20	1	2000	17	480	66	21.499	19.36	0.900507	20030	5729	4192	35524	46.5	0	0	79.2	0.252447	-26.00633404
1231	3	20	1	2000	17	510	65	30.431	18.302	0.601426177	23374	3980	3144	36419	315.3	107.7	69.7	255.9	0.0797748	16.63859174
1232	3	25	4	2000	17	510	62	26.803	17.732	0.661567735	18322	4435	5468	33559	422.4	98.4	93.1	460	0.248851	6.242718065
1233	3	25	4	2001	16	520	87	29.946	20.902	0.697989715	12035	2793	3165	22032	156.7	28.1	40.9	140.4	0.329011	-6.543731476
1234	3	25	1	2001	16	640	88	34.08964122	21.341	0.626025949	17456	2814	2926	28830	549.2	169.5	195.4	309.6	0.168904	3.244016644
1235	3	32	3	2001	16	590	83	46.868	20.488	0.437142613	22962	4163	6597	41029	272.5	55.3	73.1	365.5	0.0851914	-12.02056527
1236	3	32	3	2000	17	650	85	41.498	17.466	0.420887754	33264	4860	15354	63841	358.1	183.7	89.9	426.5	0.494034	-3.009187993
1237	3	32	6	1999	18	800	117	77.707	27.46	0.353378717	22968	5325	7706	42628	279	348.4	55.1	407.1	0.164187	37.04049853
1238	3	32	6	1999	18	660	89	35.574	21.002	0.590374993	26534	4923	9401	49406	597.8	2025.4	39	748.1	0.199403	26.63940951
1239	3	32	6	2000	17	730	150	62.486	22.407	0.358592325	14724	4759	2910	26411	434.1	176.9	76.3	704.7	0.0915556	-21.47879211
1240	3	35	3	2001	16	720	98	37.953	16.795	0.442521013	25092	3972	7104	43705	1028.3	209	165.9	795	0.106569	-1.002775889
1241	3	35	3	2000	17	700	92	63.788	46.701	0.7321283	22920	6602	2612	36957	452.3	175.5	53.3	402.5	0.0638619	7.538105953
1242	3	35	3	2001	16	710	87	60.80110417	20.98	0.345059523	33793	7119	8787	61025	312.7	193.6	44.5	749.5	0.131678	-5.768387942
1243	3	35	2	2001	16	770	118	80.828	28.331	0.350509724	31632	6468	8251	55988	148.9	334.2	101.3	894.4	0.226177	36.95610594
1244	3	35	2	2000	17	610	78	32.424	29.966	0.924191957	36469	8627	9999	66426	747.4	385.8	202.8	610.9	0.0589706	23.57211041
1245	3	35	2	2003	14	590	65	22.69	18.674	0.823005729	20723	5008	6123	38098	197.9	35.7	59.1	443.6	0.07196	-0.787416452
1246	3	35	2	2001	16	780	117	65.513	23.013	0.351273793	33462	4698	7606	56061	944.2	496.7	220.5	1124.2	0.271273	27.29159337
1247	3	35	7	2000	17	690	109	52.075	27.994	0.537570811	25231	7465	8699	49680	263	54	27	225.3	0.100093	3.739597598
1248	3	35	7	2000	17	730	97	47.427	19.598	0.413224535	19788	5722	4674	35687	738.8	645.1	169.5	530.4	0.0980918	34.2887636
1249	3	35	7	2001	16	730	98	56.66092803	13.569	0.239477193	23572	5397	5347	40817	548.7	444	26.4	1024.2	0.226524	5.460006501
1250	3	35	5	2002	15	700	79	22.056	19.525	0.885246645	20731	4237	7297	38915	667.1	959.5	163.7	1021.6	-0.0406612	-7.040622485
1251	3	35	5	NA	NA	850	157	NA	NA	NA	38985	7438	7614	66388	222	289.8	12.5	501.3	0.218745	39.51908747
1252	3	35	5	2001	16	710	92	40.132	21.609	0.538448121	23141	6577	5918	41654	238.2	243.1	40.3	674.5	0.164258	29.09874135
1253	3	35	5	2000	17	800	142	86.906	20.725	0.238476055	14741	4769	4745	28716	332.5	281	53.9	366.4	0.115578	15.67435864
1254	3	35	5	1999	18	560	78	32.544	25.607	0.786842429	27770	5084	7960	49788	268.1	699	104.3	389	0.0556248	-0.82170071
1255	3	32	8	2000	17	810	130	55.538	23.475	0.422683568	19947	7392	9930	44218	516.8	141.1	76.2	826.3	0.0536099	0.201382124
1256	3	32	2	2004	13	800	117	62.657	3.52	0.056178879	15139	3505	5330	28694	120.6	114.5	51.8	179.6	0.192412	-7.38964494
1257	3	32	2	2003	14	600	61	28.944	25.508	0.881288004	27309	5198	5606	46154	251.8	218	112.7	386.7	0.339106	-10.08289856
1258	3	32	2	2001	16	750	104	44.899	19.771	0.440343883	20374	4803	4048	34532	116.9	113.6	80.1	242.2	0.0725294	4.691877125
1259	3	32	2	2001	16	730	113	45.191	18.529	0.410015269	15531	4221	2636	26323	71.4	59.9	42.2	212	0.183838	19.3281238
1260	3	32	2	NA	NA	670	113	NA	NA	NA	33844	4727	9549	57951	NA	NA	NA	NA	0.104433	1.201694855
1261	3	25	7	2001	16	630	129	82.34928774	31.709	0.385054939	26388	5822	7158	47090	251.1	135.6	32	408.8	0.160613	-3.104532948
1262	3	25	7	NA	NA	560	75	NA	NA	NA	17911	4767	4898	32823	NA	NA	NA	NA	0.0732667	22.01043812
1263	3	25	7	2000	17	630	87	49.954	20.168	0.403731433	14392	3780	3194	25111	275.4	116.9	66	275.9	0.112921	-0.071632195
1264	3	25	7	2002	15	620	84	56.88019512	4.875	0.085706457	36388	6014	10406	63622	338.9	455.6	27.5	632.8	0.175094	6.178778584
1265	3	25	8	1999	18	620	96	41.24546278	16.549	0.401232012	28187	4895	7982	49304	368.7	28.4	95.7	267.4	0.417767	12.58493864
1266	3	25	8	2001	16	670	95	37.09874405	16.848	0.454139363	21614	5275	7577	41803	171.5	51.9	152	448.6	0.0987322	13.60228217
1267	3	25	8	2000	17	620	76	30.927	13.448	0.434830407	22660	5555	7091	43153	513.5	148.4	71.8	527.9	0.119634	2.458664799
1268	3	25	8	2000	17	640	99	62.344	20.079	0.322067881	20609	3931	11151	41936	81.7	305.8	12.2	289.8	0.169429	15.38948192
1269	3	20	5	2000	17	660	96	38.333	20.776	0.541987322	15518	3308	5226	28988	408.6	528.2	87.8	171.2	0.113074	8.258599433
1270	3	20	8	2000	17	550	69	23.244	18.307	0.787601101	22662	4843	4679	39042	542.5	145	234.9	442.2	0.184543	-4.981504636
1271	3	20	8	2001	16	470	66	24.053	16.716	0.694965285	12919	2055	5198	25999	162.6	530.8	40.5	415	0.196098	-56.93699279
1272	3	20	8	2000	17	510	63	40.013	3.604	0.090070727	23040	2981	6363	40061	224	334.9	16.6	338.5	0.105658	-47.53753567
1273	3	22	8	2000	17	450	100	22.243	17.61	0.791709751	12743	4723	6375	28601	372.3	98.5	120.3	540.2	0.171849	2.030919678
1274	3	14	6	2000	17	640	80	58.814	5.993	0.101897507	19551	3516	5580	34733	1024.7	108.1	149.9	647.8	0.136726	-7.715000645
1275	3	14	6	2001	16	750	107	54.623	22.526	0.412390385	22384	4046	4162	37120	49.4	35.6	33.2	81.8	0.119144	39.68867811
1276	3	14	6	2000	17	760	128	72.63	25.504	0.351149663	13602	3732	2076	22612	57.8	31.4	18	45.8	0.120555	32.6367601
1277	3	14	7	2000	17	820	123	54.7825	18.4505	0.33679551	25482	5729	8498	48563	1717.3	514.3	318.9	597	0.0675875	23.09452075
1278	3	14	7	1999	18	570	60	25.531	14.785	0.579099918	11478	3942	2330	20836	580.6	274.1	83.3	157.8	0.212111	-21.98262342
1279	3	14	7	2007	10	740	112	34.32978356	13.377	0.389661647	28913	4383	7854	50176	1342.6	342.8	189.1	520.3	0.249583	4.454803521
1280	3	14	7	2001	16	670	103	40.834	22.441	0.549566538	9968	3583	3126	19967	381.4	145.1	56.3	367.7	0.0260481	3.726373942
1281	3	14	7	2001	16	710	114	48.22366667	16.251	0.33699221	10953	2538	2378	19119	473.7	358.1	71.4	361	0.45728	-13.45683706
1282	3	7	4	2003	14	580	60	31.91125	23.975	0.75130244	30066	6028	9854	56518	92.5	74.2	56	402.7	0.147775	47.06244978
1283	3	9	8	2001	16	700	118	52.766	17.572	0.333017473	18175	4879	4744	33055	411.5	170.4	55.9	249.7	0.196414	14.51697919
1284	3	9	1	2000	17	770	126	59.427	20.986	0.353139146	22897	2659	3860	35399	0	0	0	0	0.227059	-7.893239423
1285	3	9	1	2000	17	700	100	47.773	14.432	0.302095326	39040	5150	7832	63064	835.2	418.4	182.2	1242.4	0.0911429	7.863031635
1286	3	9	1	2005	12	460	52	22.307	3.527	0.158111803	26867	5514	5205	43651	221.7	91	89.7	48.3	0.0836428	-45.32476716
1287	3	9	1	2001	16	690	91	42.23409783	25.698	0.608465702	15478	3610	3727	26506	776.8	567.9	118	941.4	0.166812	-39.38271892
1288	3	3	4	1999	18	740	84	34.553	32.246	0.933233004	29166	6180	6146	48232	494.8	525.9	125.2	852.4	0.117391	35.50858393
1289	3	3	4	1999	18	640	81	32.123	24.455	0.761292532	19858	4372	4152	33218	332	248.2	122.9	311.6	0.197954	19.53358568
1290	3	3	6	2001	16	860	118	74.764	25.27	0.337996897	30973	6872	7714	53894	18.9	26.2	12.7	116.3	0.327698	35.2552691
1291	3	3	8	1999	18	900	121	57.054	28.119	0.49284888	15986	4775	6050	30689	1464.3	349.6	139.9	808.8	0.13282	39.12825039
1292	3	3	8	2000	17	890	120	59.28	28.471	0.480280027	21498	4410	8502	40820	153.4	54	46.6	218.6	0.131115	41.189542
1293	3	3	8	2000	17	950	155	58.152	26.477	0.455306782	12748	4049	3883	23645	888.8	926.4	239	1215.8	0.396737	40.50146835
1294	3	3	8	2000	17	870	135	67.904	40.647	0.598595075	13058	3117	2710	21485	507.1	102.8	49.8	471.5	0.120118	30.90634486
1295	3	3	2	1999	18	740	113	41.735	22.65	0.542709956	22092	4162	6548	38440	482.5	232.3	65	621.4	0.0945842	36.90702079
1296	3	3	2	2000	17	700	100	38.243	19.596	0.512407499	15879	4132	7250	31977	1267.9	785.2	132.6	1034.9	0.130629	0.949589487
1297	3	3	2	2001	16	790	87	30.996	22.108	0.713253323	17342	4026	3990	28670	430.8	58.4	145.2	550.9	0.49344	40.43668353
1298	3	3	2	2000	17	600	82	43.813	20.5	0.467897656	18260	3293	3677	30384	569.3	306.5	146.6	205.1	0.198667	-24.24054943
1299	3	9	4	2000	17	640	91	43.132	18.691	0.433344153	16907	3785	4673	29355	916.6	277.6	151.8	467.5	0.186924	21.68510837
1300	3	9	4	2000	17	700	92	39.743	21.939	0.55202174	15368	3927	5500	28857	141.1	149.2	44.7	554.1	0.212237	10.52329743
1301	3	9	4	2000	17	620	69	40.032	19.773	0.493929856	9605	2600	2645	16856	362	153.1	27.7	816.4	0.493798	-39.1459423
1302	3	9	4	2000	17	840	122	52.00402976	27.176	0.522574887	17903	3219	9034	35940	1061.7	246.5	123.4	663.1	0.258795	23.54992247
1303	3	9	4	1999	18	520	65	45.326	1.802	0.039756431	14292	3514	7433	29360	689.5	344.1	68.7	756.9	0.104544	-21.98785827
1304	3	14	1	2003	14	710	131	60.92635526	24.508	0.402256132	32984	3458	7761	52288	669.4	131.2	70.4	513	0.250219	23.6721619
1305	3	14	2	2002	15	330	42	20.74944737	11.854	0.571292324	7941	3294	5297	19349	792.2	305.2	288.9	998.5	0.709564	-96.20255877
1306	3	20	6	2001	16	820	115	60.349	15.858	0.262771546	28861	3264	5084	44100	595.3	149.5	127.5	350.6	0.201811	41.27205122
1307	3	20	6	2002	15	570	63	27.621	15.019	0.543752942	19258	3513	6931	34527	94.4	83	97.2	410.3	0.444475	-19.27578826
1308	3	20	2	2000	17	690	90	40.571	18.344	0.452145621	25898	3648	4723	41123	1554.8	252.6	199.4	874	0.302098	11.37561582
1309	3	26	6	2002	15	690	105	47.442	30.88	0.650900046	31189	6498	5644	51446	187	249.9	45.7	274.8	0.279887	0.932120056
1310	3	26	5	2000	17	660	95	37.278	18.771	0.503540962	21968	4145	7537	39250	783.4	287	106.7	729.3	0.088432	44.55751733
1311	3	26	5	2000	17	690	102	59.00795313	18.7	0.316906434	20473	4015	5569	35505	457.5	124	84.1	764.3	0.382193	18.64752449
1312	3	26	5	2000	17	740	124	65.138	45.668	0.701096134	23538	5061	5549	40679	217.2	77.4	55.2	304.2	0.20289	1.35530153
1313	3	26	5	2001	16	770	110	50.05025641	15.242	0.304533904	16669	4465	3581	29305	817	243	103.2	389.5	0.396062	-6.971146609
1314	3	31	2	2000	17	620	78	35.502	21.944	0.618106022	14402	4092	2994	24238	2017.4	272.6	170.1	197.3	0.162698	22.11125927
1315	3	31	2	2000	17	600	75	36.415	23.236	0.6380887	19082	3468	7312	36049	79.5	157.2	33	522	0.493801	8.78182817
1316	3	31	2	2000	17	580	73	25.138	21.878	0.870315856	16631	3755	4959	29599	602.3	529.9	123.4	656.3	0.0972397	40.80643458
1317	3	31	2	1999	18	600	91	38.372	26.207	0.682971959	25839	3614	7014	44519	311.7	390	96.2	754.3	0.27037	13.83524541
1318	3	31	4	2006	11	600	75	34.224	6.461	0.188785647	23502	3981	3772	36376	162.4	88.3	56.1	234.2	0.196607	-13.58444965
1319	3	35	1	2001	16	450	57	25.459	14.519	0.570289485	22404	3061	4876	36590	528.6	366.2	134.1	160.6	0.120712	-20.78836006
1320	3	35	4	2003	14	640	84	38.85675676	18.127	0.466508312	22340	4874	6102	39306	767.2	267	132.3	488.5	0.056147	30.816509
1321	3	35	4	1999	18	720	91	60.125	27.549	0.458195426	22918	4554	6172	39835	615.6	297.6	71.3	870.9	0.0758095	-28.51679998
1322	3	31	3	1999	18	590	86	50.984	18.225	0.357465087	10851	2783	2317	18207	310.5	189.8	73.6	1057.6	0.0990968	-21.14730021
1323	3	31	3	2000	17	630	81	46.985	10.86	0.231137597	22483	3986	4448	35639	878.6	425.8	126.5	1023.2	0.382321	16.75398143
1324	3	31	8	2001	16	610	78	25.189	19.191	0.761880186	42810	5594	8785	72472	383	279.3	33.2	292.8	0.164577	-17.5489755
1325	3	26	3	2005	12	780	122	56.90195542	18.313	0.321834283	21346	6580	3721	35904	542.4	92.6	62.7	620.3	0.167235	38.11384242
1326	3	26	3	2000	17	580	66	20.59936957	18.697	0.907649136	14835	3936	4729	27022	641.4	1658.5	262.4	1333.7	0.411724	-31.37434566
1327	3	26	8	2000	17	560	65	27.6	18.74	0.678985507	20711	4806	5918	37649	1040.1	717	456.3	1283.1	0.184745	-3.402113336
1328	3	26	8	2000	17	690	119	77.802	20.01	0.257191332	21364	4622	3904	35244	402.1	1134.7	85	548.2	0.0210372	6.527271509
1329	3	26	8	NA	NA	850	128	NA	NA	NA	21515	6122	5838	38511	1079	133.3	220.2	640.1	0.0496942	27.52467817
1330	3	26	8	2002	15	670	85	31.38	20.911	0.66637986	15328	5180	4588	29326	442.5	134.4	66.1	595.2	0.157623	-35.28719011
1331	3	20	7	2001	16	800	140	72.63	29.962	0.412529258	32646	5244	8440	56168	626.6	558.5	102.8	543.1	0.0769359	29.05995075
1332	3	20	3	2000	17	900	141	76.956	25.771	0.334879672	50340	9901	8518	85468	1765.6	844	83.4	791.4	0.191863	32.22690563
1333	3	20	3	2002	15	700	89	36.215	19.401	0.535717244	31366	8115	7537	56818	350.7	289.6	78.9	346.2	0.0180426	-2.218342334
1334	3	20	3	2001	16	670	103	36.055	22.719	0.630120649	31806	8127	9768	59488	273.8	142.2	72.8	302.8	0.130909	-5.249916302
1335	3	20	3	2002	15	720	127	69.10004878	13.458	0.194761078	30000	7284	10259	57061	577.5	145.6	112	456	0.259129	-40.78835371
1336	3	14	3	2000	17	680	87	30.79	16.954	0.550633323	23505	5433	7859	43526	188.2	22.2	53.4	168	0.070247	-11.52442614
1337	3	14	3	2001	16	700	97	49.37303061	24.946	0.505255596	35548	7060	6883	59746	353.7	237.6	63.8	487.5	0.240619	18.40742581
1338	3	14	3	2001	16	730	94	37.46713475	19.342	0.516239102	26328	6364	6299	46764	218.6	41.9	46.6	374.9	0.175571	13.18518733
1339	3	14	3	2003	14	640	91	41.00381784	21.244	0.518098097	26555	5318	4289	43559	406.3	39.3	32.5	336.8	0.185409	17.91981398
1340	3	14	3	2001	16	610	68	28.917	14.676	0.507521527	16399	4599	3499	28879	550.6	153.1	205.2	719	0.20675	21.85172794
1341	3	14	8	2000	17	590	76	28.795	21.259	0.738287897	26482	4662	8268	48157	527.4	34	133.5	480.8	0.286078	29.81800602
1342	3	14	8	2002	15	450	53	22.374	16.201	0.724099401	21150	4763	6179	38834	82.6	178.8	32.9	245.3	0.223679	-16.01448337
1343	3	9	3	2002	15	810	117	38.18200616	33.539	0.878398056	30015	5772	6893	50677	353.1	137.4	18.3	771.2	0.063989	5.257100585
1344	3	9	3	2000	17	770	98	46.6305	23.1035	0.495458981	24904	6010	6841	45090	233.1	25.4	37.1	251.8	0.226648	3.807248252
1345	3	9	3	2001	16	830	123	62.17913793	28.874	0.464367969	25098	5685	6548	44941	90.3	72.9	19.5	274.5	0.174928	37.3186896
1346	3	9	7	1999	18	520	65	23.284	21.543	0.925227624	20199	6709	6131	38160	230.6	54.8	50.8	183.4	0.0492921	10.01286028
1347	3	9	7	2001	16	530	67	20.303	21.996	1.083386692	15373	4489	2942	26624	197.1	222.7	35.1	456.8	0.0873607	11.10462763
1348	3	9	7	2002	15	740	89	51.684	20.017	0.387295875	34419	7239	8483	59716	0	306.5	18.4	259.8	0.17078	24.66670235
1349	3	9	7	2000	17	570	71	23.309	15.337	0.657986186	19865	6625	5056	36205	579.6	289.6	214.1	813.2	0.330504	3.985549962
1350	3	3	1	2001	16	600	79	29.442	16.498	0.560355954	20099	5053	4008	33864	104.3	63	33.3	144.1	0.197467	-27.06597952
1351	3	3	1	2000	17	590	86	34.435	25.793	0.749034413	19510	4730	6941	36122	690	305.2	227.3	806.2	0.16667	7.952719796
1352	3	3	1	2002	15	530	59	25.812	20.31	0.786843329	22288	4237	4853	36584	69.9	0	82.4	299.7	0.261956	-9.508107487
1353	3	3	5	2000	17	830	140	66.84	39.311	0.588135847	17419	3416	2357	26670	240.1	158.8	20.7	559.9	0.246013	19.50037096
1354	3	3	5	1999	18	850	128	65.2	27.626	0.423711656	19310	5086	5433	35947	114.8	60.7	0	280.6	0.277532	54.98429006
1355	3	3	5	1999	18	660	91	38.381	26.457	0.689325447	19626	3028	4736	33594	449.9	550.8	17.2	527.5	0.299167	-40.97697115
1356	3	4	2	1999	18	770	91	47.486	17.808	0.375015794	18830	3712	3961	31814	84.2	52.4	47	208.7	0.239089	-34.02138189
1357	3	4	2	2000	17	870	136	97.502	22.42	0.229944001	24505	4000	6400	42549	245	75.1	58.1	714.9	0.238832	-17.09572891
1358	3	4	2	2000	17	870	175	92.1375	26.4695	0.287282594	20528	5986	4517	36787	82	66	19.2	321.8	0.208487	34.63007035
1359	3	4	2	2000	17	860	103	50.723	22.917	0.451806873	11362	3644	1759	19168	620.6	306.6	101.8	784.2	0.214712	48.66738848
1360	3	4	2	2001	16	780	135	101.914	24.47	0.240104402	21443	4209	4125	36173	340.6	207.7	65.7	596.1	0.107182	14.13395162
1361	3	4	2	2000	17	630	67	41.171	5.989	0.145466469	20322	5342	5942	37864	280	693.6	81.7	1058	NA	NA
1362	3	4	5	2001	16	670	98	35.796	24.055	0.672002458	23270	4533	4490	38910	461.4	297	43	1179.9	0.243809	15.86128234
1363	3	4	5	2000	17	570	74	47.384	3.602	0.076017221	29795	4656	6301	48858	321.5	185.1	31	479.8	0.564931	-2.832080072
1364	3	4	5	2001	16	660	94	45.193	26.186	0.579426017	18886	4919	5928	35376	237.5	109.2	48.4	229.2	0.0996683	4.07288328
1365	3	8	2	2003	14	810	147	99.328	30.844	0.31052674	17812	4649	2046	28155	306.4	102.2	33.9	448.1	0.331687	22.20970452
1366	3	15	4	2001	16	830	136	125.55	23.829	0.189796894	35877	5870	7086	59263	106.6	101.2	38.6	300.5	0.248166	-14.4447173
1367	3	15	4	1999	18	570	75	34.827	21.787	0.625577856	21456	7541	3629	38461	235.2	21.3	45.4	408.7	0.646496	17.08005857
1368	3	15	4	2003	14	640	72	45.765	15.037	0.328569868	21431	6639	5607	40061	405.9	136.9	48.8	424.9	0.157111	7.401773063
1369	3	15	4	2002	15	540	68	28.81046875	16.202	0.562365026	26170	5894	7266	48064	270.9	220	87.8	136	0.565523	-27.55063196
1370	3	15	1	2002	15	700	88	40.222	24.096	0.599075133	21766	5453	8261	43157	352.9	117	34.2	479	0.383914	16.42770311
1371	3	15	1	2000	17	900	139	63.884	38.122	0.596737837	25771	4490	11963	51070	129.4	86.9	22	271.2	0.296596	42.43980038
1372	3	19	1	2001	16	840	157	73.728	25.021	0.339369032	31553	5804	6599	53398	13.4	15.3	21.7	48.4	0.458871	9.429171032
1373	3	19	1	2002	15	520	77	23.57	24.575	1.042638948	27502	9401	7222	52735	102.5	40.9	28.1	202.2	0.436545	-19.27880572
1374	3	19	1	2000	17	770	106	51.55916544	21.885	0.424463814	22199	3874	10849	45445	799.6	729.5	50.9	1286.2	0.141515	31.28642173
1375	3	19	1	1999	18	830	130	58.715125	23.78	0.405006376	31126	4489	9005	54972	297.1	156.7	46.2	492.9	0.144041	11.43453492
1376	3	19	6	1999	18	820	120	62.367	21.175	0.339522504	30168	6622	7455	54092	604.4	282.6	81.7	904	0.148942	12.45830336
1377	3	19	6	2002	15	850	132	62.52016749	29.863	0.477653871	25746	6866	9516	50041	1161.7	871.9	246.2	1328.2	0.105717	23.0342428
1378	3	26	2	2000	17	670	93	35.626	23.01	0.645876607	19731	6006	3670	34764	515.5	147.8	44.3	374.2	0.21238	-10.41668388
1379	3	26	2	NA	NA	660	90	NA	NA	NA	9390	2310	2555	16768	246	47.8	28.4	155.9	0.402473	28.2758828
1380	3	26	7	2002	15	580	78	37.85960377	21.27	0.561812536	39930	6612	9724	68825	752.5	228.1	136.8	719.1	0.389365	-9.801100264
1381	3	26	7	2002	15	640	95	40.026	24.659	0.616074552	23833	5470	7272	43874	278.8	101.6	33	371.2	0.222672	25.20536646
1382	3	26	7	2002	15	450	56	21.016	16.64	0.791777693	23083	6436	5955	42597	76.2	0	35.6	29.5	0.354603	28.37931621
1383	3	26	7	2000	17	470	45	11.458	17.783	1.552016059	21904	7544	4331	39897	228	80.7	67	654.8	0.176641	12.62657976
1384	3	31	6	2000	17	600	91	45.172	21.823	0.483109006	16506	4296	2930	27936	327.1	87	98.7	442.6	0.322806	7.040543255
1385	3	31	6	2000	17	570	67	23.418	12.711	0.542787599	20632	4361	6557	38161	768.6	99.8	222.8	458.7	0.234273	-32.87204852
1386	3	31	1	1999	18	570	70	51.854	42.054	0.81100783	20661	4990	3445	35022	226.9	121.7	35.4	295.6	NA	NA
1387	3	31	5	2000	17	680	100	48.814	19.44	0.398246405	22396	4684	7968	42367	283.3	65.7	37.1	322.9	0.267232	45.24648923
1388	3	31	5	2001	16	510	84	36.81129245	14.231	0.386593326	33570	5815	9581	60135	282.2	103.4	71.4	231.3	0.169615	-73.71979922
1389	3	31	5	2000	17	460	55	18.97	15.918	0.839114391	18272	4680	4447	32130	116.6	24.3	65.6	131.4	0.198787	-24.89726966
1390	3	31	7	2000	17	530	63	27.891	15.491	0.55541214	15980	4175	4855	29593	188.1	0	70.6	216.1	0.119779	10.25678629
1391	3	31	7	2000	17	670	96	50.948	17.194	0.337481354	21323	3884	7818	39857	331.8	39.5	20.6	154.5	0.2273	5.60625974
1392	3	31	7	2001	16	590	77	32.226	23.332	0.724011668	28930	5149	9254	52794	176.5	162.1	53	563.3	0.0932519	5.33548054
1393	3	31	7	2000	17	580	77	26.466	18.606	0.703015189	32866	5308	8134	55782	474.3	57.1	50.6	477.4	0.245727	0.254668821
1394	3	26	4	2001	16	610	95	49.40660606	18.605	0.376569076	15756	5123	5971	32144	178.3	204.9	37.2	577	0.195709	-37.42758166
1395	3	26	4	2000	17	670	89	38.914	22.496	0.578095287	17824	5521	5733	34830	363.3	269.8	144.9	571.5	0.170583	10.29863114
1396	3	26	4	2000	17	680	147	55.605	28.988	0.521320025	18208	6822	4854	35512	83.4	88.1	12.6	245.9	0.121024	-4.897649224
1397	3	26	4	2000	17	680	102	49.193	21.733	0.441790499	19167	6069	5644	36604	419.1	69.8	32.3	554.7	0.105817	7.09887882
1398	3	19	5	2000	17	740	107	56.146	22.284	0.396893813	24616	5187	7440	44560	156.6	214.8	38.7	254.2	0.159924	0.324246324
1399	3	19	5	2000	17	630	82	35.347	18.521	0.523976575	18966	6002	5128	35680	217.2	449.3	77.2	524.9	0.505963	25.16621146
1400	3	19	5	2002	15	780	120	64.478	23.844	0.369800552	17530	4177	6850	34638	466	40.5	31.5	35	0.165257	-6.242762343
1401	3	19	8	2001	16	680	97	34.63310239	24.676	0.712497533	33319	9634	17417	72390	295.4	349.2	31.8	528.1	0.102522	17.32298503
1402	3	15	8	2001	16	950	185	85.589	31.61	0.369323161	33108	10563	6023	58922	341.9	53	16.5	428.3	0.170346	-7.004150223
1403	3	15	7	2001	16	750	105	55.399	19.951	0.360132854	25931	11056	6703	51799	531.8	209.4	114.3	142.7	0.141872	-6.818255712
1404	3	8	5	1999	18	710	84	56.284	28.583	0.507835264	27163	8290	5452	48769	393.3	653.3	64.7	252.6	0.0969612	0.188651126
1405	3	8	5	2000	17	800	121	65.657	31.635	0.481822197	17287	4873	7387	36024	687.3	284.9	77.9	875.5	0.0830121	37.03534659
1406	3	8	6	2001	16	560	80	29.542	16.904	0.572202288	17699	4829	6456	34636	249	106.8	89.7	203.7	0.227096	-16.19267969
1407	3	8	6	2000	17	720	123	60.252	25.84	0.428865432	23054	4699	6580	41655	266.1	81.9	56.8	490.8	0.150137	35.96191921
1408	3	4	1	NA	NA	700	107	NA	NA	NA	31464	5346	13859	60220	1148.9	281.3	323.1	1018.4	0.25163	-25.49201754
1409	3	4	1	2000	17	820	120	52.923	18.482	0.349224345	26766	8113	8370	51931	534.1	632.4	126	523.2	0.188929	17.41910969
1410	3	4	3	2000	17	650	82	37.191	30.963	0.832540131	36082	8136	11084	66978	336.9	216.7	66.1	403.7	NA	NA
1411	3	4	3	2000	17	650	129	68.765	17.669	0.256947575	25654	8772	7305	49577	256.5	142.8	120.9	496.9	0.161459	44.69159116
1412	3	4	3	2001	16	890	151	103.989	21.353	0.205339026	19471	6033	7850	39835	585.6	236	22.9	624.3	0.328898	1.098514246
1413	3	4	7	2002	15	680	97	45.796	21.209	0.46311905	23747	7818	4953	43389	236.8	28.6	0	269.4	0.194564	3.077639545
1414	3	4	7	2001	16	930	180	112.913	21.105	0.186913819	19128	6505	4471	35703	436.6	65.1	48.7	1322.2	NA	NA
1415	3	4	8	2001	16	540	99	48.446	18.693	0.385852289	23703	3536	5951	41544	466.2	218.5	45.1	410.2	0.167165	-57.68970708
1416	3	4	8	2001	16	800	124	77.04185017	21.046	0.273176202	21100	3151	8622	40631	1113.2	1185.5	169	1186.3	NA	NA
1417	3	8	8	2003	14	430	42	14.166	9.576	0.675984752	12771	2843	4974	25255	106.9	286.7	153	87.8	0.699475	7.084389379
1418	3	8	8	2003	14	630	101	60.69964964	22.185	0.365488106	15403	4228	4341	27991	82.5	18.1	34.9	185	0.204377	9.759277869
1419	3	8	1	2000	17	620	68	38.426	29.21	0.76016239	30188	6402	8759	53099	354.1	397.2	19	534.8	0.526481	36.49338
1420	3	8	1	2002	15	770	113	26.553	21.033	0.792113885	23825	2443	6179	38435	509	469.2	113.4	291.9	0.193164	28.5334708
1421	3	8	1	2001	16	640	99	41.689	17.56	0.421214229	19565	4494	5888	34762	397.4	147.8	59.4	774.7	0.189247	-44.7378896
1422	3	15	6	2002	15	848	152	68.0505625	35.179	0.516953846	18003	3662	4282	29704	16	0	0	79.2	0.162112	5.90020954
1423	3	15	6	2002	15	660	63	21.909	20.835	0.95097905	14584	1770	4247	24366	437.9	108.1	49	617.5	0.446271	-5.014470606
1424	3	15	2	2000	17	660	90	54.464	7.514	0.137962691	37448	4831	9845	63181	164.1	84.5	31.3	236.4	0.323571	13.9535611
1425	3	15	2	1999	18	780	107	56.619	28.843	0.509422632	21264	6788	6449	39487	242.9	225.7	70.4	262.4	0.32536	31.47066315
1426	3	15	2	2000	17	800	130	47.425	40.736	0.858956247	23219	3563	5070	38038	427.4	103.8	50.7	121.5	0.138026	39.40095165
1427	3	19	3	2001	16	550	60	20.392	10.25	0.502648097	22804	5949	5948	40480	633	300	144.7	247.3	0.280321	-21.91033014
1428	3	19	3	1999	18	630	90	36.513	21.217	0.581080711	14482	3691	4201	25858	454.4	103.5	49.8	344.3	0.435659	20.75643462
1429	3	19	3	2000	17	770	123	44.984	30.871	0.686266228	15014	3158	5087	26904	327.2	47.5	47.9	219.9	0.392508	15.84335211
1430	3	19	3	1999	18	610	94	46.382	15.875	0.342266396	17630	4073	3580	28556	313	260.4	28.8	655.6	0.314059	-23.5518133
1431	3	19	2	2002	15	650	80	27.826	18.863	0.677891181	15512	4666	3149	26481	0	830.8	36	607.5	0.341468	33.34430962
1432	3	27	7	2001	16	640	69	27.5	15.998	0.581745455	12132	2523	1971	18814	462.7	139.2	49.6	359.6	0.28444	-1.337228006
1433	3	27	7	2000	17	760	118	57.7615	23.6565	0.409554807	12679	2821	2818	20864	125.7	70.5	26.1	333.3	0.213064	46.65993264
1434	3	27	4	2000	17	380	47	17.611	16.177	0.918573619	20441	3502	4232	32728	89.8	78.5	47.5	199.8	0.164151	-14.16114116
1435	3	30	6	2000	17	370	39	16.234	14.665	0.903350992	20662	3647	5626	34651	192.1	58.9	64.2	428.8	0.430876	-37.74006259
1436	3	30	6	2000	17	430	57	24.215	14.992	0.61912038	16317	2213	4114	26352	269.6	214.1	37.5	47.4	0.189879	-23.70539054
1437	3	30	6	2000	17	460	47	11.93	15.473	1.296982397	17980	3930	2936	28124	109.8	38.9	45.8	110.8	0.212277	10.51787418
1438	3	30	5	2000	17	430	49	15.14	12.827	0.847225892	12460	2551	3063	20803	299.1	40	76.1	162.3	0.160098	17.07569676
1439	3	30	5	2001	16	510	69	31.553	18.988	0.60178113	24160	4322	5172	39070	24.1	48.1	22.8	37.3	0.540316	0.203833875
1440	3	30	5	2002	15	400	47	31.69267484	4.216	0.133027585	23013	2948	7552	39611	0	0	32.2	171	0.163003	14.66962568
1441	3	30	7	2001	16	660	100	45.02981731	20.485	0.454920789	21135	4819	4124	34739	218.5	73.9	39.2	251.3	0.176761	7.030941526
1442	3	30	7	2000	17	710	105	46.62	22.317	0.478700129	18472	5025	4949	33146	283	230	38.9	266.3	0.102379	-7.967602104
1443	3	30	7	2000	17	520	56	24.029	20.704	0.861625536	17799	3294	4610	29849	478.5	36.5	58.4	391.1	0.0575596	4.427663428
1444	3	30	7	2002	15	340	36	15.658	18.545	1.184378592	21758	4215	6072	37259	269.2	59.3	96.3	333.7	0.270979	-22.83982113
1445	3	30	3	2000	17	680	101	59.631	21.046	0.352937231	13971	2761	3477	23331	1354.7	379.7	190.1	805.1	0.314173	26.7661997
1446	3	27	8	2000	17	620	88	38.085	18.78	0.493107523	15492	2369	4686	26702	139.8	33.4	40.1	230.4	0.751201	-53.25183827
1447	3	27	8	2000	17	750	135	61.311	25.872	0.421979743	21620	2162	5148	34235	33.8	0	28.7	91.6	0.352334	18.38278201
1448	3	27	8	2001	16	680	107	59.227	22.432	0.37874618	17785	2678	4166	29081	184.7	297	19.8	486.6	0.191693	-24.32648377
1449	3	27	8	2001	16	720	127	78.181	9.844	0.125912946	20646	4154	5092	34983	416	34.6	78.8	143.6	0.0932396	40.33288792
1450	3	27	3	2002	15	720	114	66.57696078	19.689	0.295732935	27931	4303	9074	48919	335.1	438	49.7	425.4	0.1195	58.98250904
1451	3	27	3	2000	17	550	70	26.715	17.392	0.651020026	20682	5517	3333	33023	478.7	831.8	34.4	514.7	0.422054	-28.44761953
1452	3	27	3	2001	16	720	142	63.024	21.119	0.335094567	32054	6141	5578	51437	308.6	80.2	28	272.2	0.203531	19.81524339
1453	3	19	4	2002	15	730	114	60.971	20.024	0.328418428	22664	6590	4903	39357	184.1	68.4	39	255	0.400905	-5.679799021
1454	3	19	7	2001	16	730	106	56.10455738	32.979	0.587813211	18775	6403	3929	33232	451.1	183.5	52.4	379.8	0.394018	-38.50719687
1455	3	19	7	2002	15	780	124	67.59838313	12.7335	0.18836989	22777	4674	5648	37896	300.5	129.6	28	197	0.228241	29.68982885
1456	3	19	7	1999	18	830	103	63.787	22.224	0.348409551	15394	3273	4977	27564	244	181.2	63.6	182.1	0.11405	-6.47908265
1457	3	19	7	2001	16	740	135	49.91277601	22.039	0.441550276	23344	4627	4362	37065	187.2	69.2	35.1	245.1	0.258453	7.417956257
1458	3	19	7	2001	16	680	115	58.047	15.346	0.264371974	16067	4499	3403	27318	214.3	22.5	47.8	156.7	0.345978	-10.47128578
1459	3	15	5	2000	17	590	80	32.821	14.88	0.45336827	21128	4602	6258	37087	366.2	453.9	173.2	373.9	0.33292	-48.18315389
1460	3	15	5	2001	16	750	110	47.709	22.938	0.480789788	33595	8056	7219	57116	134.2	45.1	22.3	265.3	0.140469	19.46523362
1461	3	15	5	2001	16	650	92	57.948	20.582	0.355180507	23437	6466	6055	41391	603	140.6	90.1	316.1	0.280549	-22.00154898
1462	3	15	3	2001	16	720	130	47.987	32.375	0.674661888	41925	7608	8763	69356	193.7	72.1	0	236.2	0.191274	26.38686284
1463	3	15	3	2003	14	480	45	19.794	15.482	0.782156209	30365	7259	6756	51785	139.8	264	37.6	480.9	0.825733	-12.96715429
1464	3	15	3	NA	NA	470	59	NA	NA	NA	19732	5061	4078	33255	NA	NA	NA	NA	0.356931	-60.61806154
1465	3	8	3	2000	17	750	120	68.577	17.731	0.258556076	27964	6571	6981	48044	454.5	203.6	96.5	298.5	0.396112	-1.548022735
1466	3	8	3	2001	16	610	70	29.716	14.532	0.489029479	14188	5700	5737	29406	396.4	314.1	26.8	560.2	0.182988	8.229283232
1467	3	8	3	2002	15	840	154	87.641	39.482	0.450496914	31035	4713	8371	54748	96	150.7	36.4	203.1	0.236583	2.793111096
1468	3	8	3	2000	17	750	128	80.732	20.268	0.251052866	18042	6139	4915	33409	179.8	120.5	46.1	489.2	0.168873	28.90278256
1469	3	8	3	2003	14	680	83	35.27	22.101	0.626623193	18516	4173	5062	31844	44.8	31.9	18.1	96.3	0.282037	-13.3752834
1470	3	8	4	2000	17	800	124	57.753	29.203	0.505653386	18312	4235	4439	31063	529.6	243.4	81.1	636.2	0.338399	4.069841731
1471	3	4	6	2000	17	680	90	38.52660662	22.999	0.596964073	28971	4888	7778	49105	370	562.4	33.9	845.2	0.246175	-37.59757258
1472	3	4	6	2001	16	570	76	39.31	8.297	0.211065887	20793	4308	11992	45230	237.2	65.3	41.7	259.4	0.28926	13.90637948
1473	3	4	4	2002	15	720	98	51.39366942	14.091	0.274177737	13016	4505	3284	23872	379.4	303.3	83.9	1085.9	0.166204	14.23336776
1474	3	5	4	2001	16	350	35	20.186	3.857	0.191073021	29006	4661	9157	52697	948.6	248.2	432.5	1131.1	0.540428	-92.14853508
1475	3	5	3	2003	14	330	33	13.096	5.787	0.441890654	31241	6548	9905	56782	54.8	0	86.8	152.1	0.157804	-10.88980596
1476	3	5	3	2001	16	640	90	45.741	23.763	0.519512035	22634	5593	5050	39321	96.8	93.1	28.9	348.6	0.619954	19.97875207
1477	3	5	3	2002	15	630	89	31.393	20.939	0.666995827	34475	6001	7548	59702	662.2	203.8	162.4	443.9	0.147828	19.80727251
1478	3	7	2	2003	14	610	85	27.002	18.017	0.667246871	29486	7687	7863	53576	760.2	566.7	167.5	447.7	0.264399	-4.71342543
1479	3	7	2	2000	17	750	105	45.194	27.152	0.600787715	41260	6772	9915	72582	214.4	193.1	46.3	238.2	0.153447	32.4869661
1480	3	7	2	2001	16	620	91	42.435	27.242	0.641970072	29150	8054	7289	53478	217.4	264.3	85	375.7	0.17548	-5.372614955
1481	3	7	6	2004	13	480	72	41.5548	13.096	0.315150115	37560	7870	10322	67427	210.9	202.1	34.5	388.4	0.330617	-65.1853507
1482	3	7	6	2000	17	730	119	72.289	40.027	0.553708033	17073	3426	4502	28931	265.7	130.5	53.4	312.7	0.236096	3.720003941
1483	3	16	8	2000	17	480	53	25.22011207	14.572	0.577792833	27439	3697	7720	46937	290.7	84.9	138.9	912.4	0.199661	-47.9173517
1484	3	16	8	2001	16	460	58	14.979	19.686	1.314239936	39080	4132	6851	61337	123	219.6	46.1	325.4	0.633881	-17.35394515
1485	3	16	4	2001	16	620	95	29.841	16.113	0.539961798	21094	3703	6657	37173	292.7	0	41.7	184.6	0.171651	8.218740315
1486	3	18	2	2001	16	720	98	49.289	18.996	0.385400394	21344	5343	6484	38945	289.9	72.4	45.6	266.2	0.288785	16.49905721
1487	3	18	4	2001	16	580	66	22.347	18.912	0.846288092	23762	4242	7856	41647	53.8	0	43.1	0	0.413237	-24.89024365
1488	3	27	2	2001	16	710	130	58.173	26.865	0.461812181	28448	6355	7447	49965	132.8	75.1	54	349	0.169864	0.407704503
1489	3	27	2	2001	16	830	125	55.915	22.262	0.398140034	27724	6227	7129	47589	1491	290	219.1	504.8	0.115969	18.34726108
1490	3	27	5	2001	16	540	63	24.798	17.262	0.696104525	27250	5697	6898	47305	248.1	228	86.3	331.1	0.140698	19.98550311
1491	3	27	5	2002	15	590	88	31.933	20.378	0.638148624	17771	6148	4269	32539	386.2	234	46.6	632.3	0.402762	-2.151190586
1492	3	30	1	2000	17	560	63	29.657	18.934	0.638432748	24890	3631	3981	39105	1037.6	300.8	206.5	500.8	0.425387	6.802662802
1493	3	30	1	1999	18	600	75	63.5025	41.1995	0.648785481	27453	4706	5619	44339	222.1	273.9	67.6	728	0.248051	18.03257742
1494	3	30	2	2002	15	590	84	42.21097753	15.463	0.366326508	13675	3384	4583	25316	86.6	58.6	50.8	116.3	0.152624	6.155432606
1495	3	30	8	2003	14	710	101	47.3	23.1	0.488372093	22083	3493	7875	40124	421.9	238.3	46.3	547	0.119783	23.82490563
1496	3	27	1	2000	17	650	97	51.7455	17.8095	0.344174856	20140	4655	4380	33727	305.7	82.6	30.9	243.3	0.099254	-32.89180467
1497	3	27	1	2002	15	740	119	85.94621094	24.553	0.285678679	24964	4098	5420	40082	247.8	251.9	48.7	764.4	0.24738	-3.830515401
1498	3	27	6	2000	17	750	106	55.521	30.406	0.547648637	29598	6699	4243	46930	292.9	86.8	32.7	295.8	0.275167	18.60766476
1499	3	18	8	2002	15	730	105	52.57666939	19.979	0.379997444	18810	4933	3985	31937	210.4	24.9	83.9	342.6	0.274041	27.17963028
1500	3	18	8	2002	15	410	36	11.315	14.119	1.247812638	23643	5229	7713	42977	0	0	0	0	0.170535	7.462800639
1501	3	16	1	2002	15	570	73	29.247	19.029	0.650630834	21470	3540	5354	36630	406	201.9	97.3	629	0.361585	23.32852069
1502	3	16	1	2000	17	580	71	28.77274569	26.107	0.90735171	24859	6241	6038	44278	336	62.3	112.5	339.4	0.138162	39.6528649
1503	3	16	7	2000	17	750	111	58.0335	21.5225	0.370863381	14668	3983	3938	26282	632.8	609.5	65.2	548	0.191274	5.74525974
1504	3	5	6	2002	15	600	72	31.991	19.706	0.615985746	23189	4840	8604	42888	378.2	130.3	106.4	461.2	-0.0462269	44.94225698
1505	3	5	5	2001	16	780	95	48.267	37.454	0.775975304	23940	3898	7203	41572	155.1	27.9	27.8	132.8	0.331511	28.6130586
1506	3	7	8	2000	17	710	81	29.358	22.957	0.781967436	33975	5258	8651	58802	736.5	280	87.2	412.3	-0.119218	-19.71798574
1507	3	7	5	2000	17	780	116	66.634	21.912	0.328841132	33101	8281	5304	54282	0	0	25.1	0	-0.119043	50.27230995
1508	3	7	5	2000	17	680	93	41.553	17.871	0.430077251	30593	7868	6263	52418	590.9	238.3	256.5	557.3	0.328416	-7.658802838
1509	3	16	6	2000	17	650	110	50.193	46.962	0.935628474	25758	5312	6774	44238	223.6	68.6	40.4	457.6	0.441914	-7.771791671
1510	3	16	2	2000	17	640	65	23.009	20.323	0.883263071	21292	6166	4080	36222	1136.8	1079.6	150.7	1298.7	-0.149654	0.800800293
1511	3	28	6	1999	18	810	111	55.16	20.429	0.370358956	24280	5982	6437	42780	868.8	203.6	75.5	615.5	0.18189	33.53168505
1512	3	28	7	2000	17	460	50	26.589	16.894	0.635375531	19068	5501	6745	36493	367.4	56.3	106.2	474	-0.171325	34.83212106
1513	3	29	5	2000	17	620	91	41.88575521	21.387	0.510603185	12689	3296	4174	23165	518.9	99.1	176.2	212	0.527012	-26.02429183
1514	3	18	1	2001	16	600	86	35.227	22.066	0.626394527	29090	4976	6627	48774	373.5	457.6	89.3	425.4	-0.0752008	3.926294562
1515	3	16	3	NA	NA	410	40	NA	NA	NA	26240	6563	7823	47321	194.3	115.9	138.5	436.6	0.344676	3.017131742
1516	3	7	4	2001	16	680	92	30.215	23.872	0.790071157	35856	6596	7074	59083	548.6	269.9	42.5	937.4	-0.132658	23.29444634
1517	3	7	1	NA	NA	600	73	NA	NA	NA	21173	4439	4735	36161	93.9	56	32.9	640.2	-0.131489	-5.652994439
1518	3	5	7	2005	12	520	53	27.32520134	12.705	0.464955403	35838	5110	9620	60237	101.7	539.1	37.3	187.3	-0.121765	0.086807413
1519	3	5	7	NA	NA	770	110	NA	NA	NA	42690	5974	5843	67285	153.1	47.3	56.4	225.8	-0.0843618	39.32160566
1520	3	7	2	2003	14	720	114	49.1625	30.2505	0.615316552	39993	7495	5520	63489	92.8	202.8	28.4	135.8	-0.00273721	-7.884076932
