# Supplementary material for: Genetic architecture of terpene chemistry and growth traits and the impact of inbreeding on these traits in western redcedar (Thuja plicata)
Source: Evol Appl. 2023 Jan 12;16(3):673–87. doi: 10.1111/eva.13526 (PMC10033848; doi:10.1111/eva.13526)
Supplement: Supplementary file 3 — Dataset S2 [file EVA-16-673-s001.gz]

Archive with 9 entries (9 files):
- a-thujaplicin_adjusted_phenotypes.txt
- a-thujone_adjusted_phenotypes.txt
- b-thujaplicinol_adjusted_phenotypes.txt
- b-thujaplicin_adjusted_phenotypes.txt
- b-thujone_adjusted_phenotypes.txt
- dbh15_adjusted_phenotypes.txt
- g-thujaplicin_adjusted_phenotypes.txt
- ht15_adjusted_phenotypes.txt
- sabinene_adjusted_phenotypes.txt
