# Supplementary material for: Genetic architecture of terpene chemistry and growth traits and the impact of inbreeding on these traits in western redcedar (Thuja plicata)
Source: Evol Appl. 2023 Jan 12;16(3):673–87. doi: 10.1111/eva.13526 (PMC10033848; doi:10.1111/eva.13526)
Supplement: Supplementary file 3 — Dataset S2 [file EVA-16-673-s001.gz › a-thujaplicin_adjusted_phenotypes.txt]

ID	adj_phen
10001	254.2182967
10002	309.8777868
10003	333.9917488
10004	398.906352
10005	244.3780046
10006	494.8516415
10007	363.5287134
10008	229.5545969
10009	364.4438948
10010	547.7579956
10011	139.2774041
10012	325.024361
10013	227.8145983
10014	590.3718392
10015	199.2304918
10016	345.9187944
10017	74.11879442
10018	424.6172857
10019	143.7576432
10020	862.1015022
10021	546.6775661
10022	374.5400884
10023	916.5199363
10024	826.0063178
10025	423.523323
10026	69.61261806
10027	139.5111448
10028	254.6311846
10029	755.5497273
10030	115.0298629
10031	265.543951
10032	253.4632649
10033	176.637687
10034	530.068778
10035	558.7997771
10036	287.1466328
10037	186.5075161
10038	196.8380008
10039	616.9912096
10040	488.8719799
10041	629.3978182
10042	316.8577512
10043	230.7444079
10044	135.8273441
10045	459.3142962
10046	193.660843
10047	788.8994447
10048	208.4734859
10049	487.5689601
10050	433.9457872
10051	362.6273743
10052	435.8355306
10053	267.7778411
10054	575.3420885
10055	120.819666
10056	889.335893
10057	487.0415491
10058	125.7719151
10059	602.7180674
10060	474.4590958
10061	281.3102849
10062	353.1695301
10063	299.5527327
10064	266.9833298
10065	661.051862
10066	528.1433234
10067	396.660337
10068	290.5260152
10069	803.5790121
10070	398.3050109
10071	431.6459765
10072	456.8569555
10073	491.8380569
10074	472.0279335
10075	296.8379168
10076	231.930662
10077	759.0228615
10078	302.2271793
10079	577.5956919
10080	446.2369427
10081	180.2267475
10082	526.0031424
10083	121.5375213
10084	82.98966059
10085	536.0277537
10086	306.7696153
10087	250.0857783
10088	496.8349633
10089	685.8857427
10090	344.7692966
10091	469.4242337
10092	287.8203529
10093	478.2583454
10094	253.4613349
10095	495.6792607
10096	656.0675544
10097	432.8069858
10098	621.0651114
10099	556.6793509
10100	699.9799013
10101	210.3487459
10102	660.2629018
10103	117.6736064
10104	347.5272685
10105	347.6215121
10106	171.5979218
10107	104.8214263
10108	461.6245757
10109	449.1841118
10110	260.7638067
10111	407.6738142
10112	379.112642
10113	498.5544558
10114	200.4838897
10115	490.5545571
10116	118.7700077
10117	154.1393872
10118	522.9716545
10119	675.5354951
10120	341.310959
10121	153.2413351
10122	240.3404876
10123	363.565213
10124	212.3909633
10125	1411.024904
10126	229.4707461
10127	252.8826454
10128	314.0859239
10129	584.7112083
10130	110.3421588
10131	284.3588986
10132	267.726136
10133	295.090028
10134	293.1833177
10135	709.228975
10136	306.4294062
10137	259.45681
10138	377.3230326
10139	359.8633434
10140	232.1459086
10141	531.8981579
10142	524.6557029
10143	490.9598381
10144	214.0757149
10145	602.6174657
10146	583.9273054
10147	288.982165
10148	460.7961899
10149	191.5800559
10150	793.6075966
10151	338.1950222
10152	547.8271279
10153	492.7763782
10154	719.2036937
10155	145.6897442
10156	172.8920265
10157	334.6544023
10158	302.237677
10159	576.0169981
10160	591.3309277
10161	198.8347524
10162	386.4523608
10163	516.8097007
10164	350.4902706
10165	444.9683905
10166	114.46835
10167	282.5421186
10168	641.8977618
10169	-3.311967202
10170	415.649002
10171	403.3306696
10172	859.9757788
10173	809.4146747
10174	551.3173272
10175	185.5488037
10176	147.8072847
10177	357.6410177
10178	371.0877987
10179	616.7076148
10180	492.1235016
10181	778.6327414
10182	212.7278713
10183	140.5552075
10184	205.6919923
10185	504.8812359
10186	557.4719249
10187	471.9378653
10188	236.3904504
10189	404.7054711
10190	297.2100052
10191	677.2179888
10192	72.40786781
10193	376.2367173
10194	379.9878839
10195	772.3856233
10196	486.0829942
10197	474.0942895
10198	614.6881824
10199	791.8272405
10200	1053.885953
10201	204.9537307
10202	410.5894072
10203	174.6474527
10204	416.4332048
10205	296.9453599
10206	625.3285026
10207	547.1410431
10208	428.7305099
10209	104.7595234
10210	516.5462248
10211	235.5288446
10212	364.2399896
10213	220.9211449
10214	544.8418532
10215	264.5012581
10216	402.2949078
10217	801.1563925
10218	508.8818563
10219	260.4985678
10220	377.6299168
10221	266.6583645
10222	239.5191798
10223	441.5459699
10224	484.6760747
10225	308.6259109
10226	389.8036891
10227	251.0728483
10228	478.5807956
10229	786.4553263
10230	1050.734694
10231	519.6288309
10232	149.7839474
10233	169.4471762
10234	294.7900765
10235	293.8296637
10236	383.0359577
10237	213.3238928
10238	966.2717568
10239	63.93213962
10240	294.1025423
10241	305.9556791
10242	435.080533
10243	251.7372839
10244	278.4454078
10245	68.48620094
10246	189.2711164
10247	912.5816562
10248	458.5970885
10249	254.8069078
10250	325.3236413
10251	1162.218014
10252	291.4382116
10253	320.0666341
10254	593.0336294
10255	866.4829326
10256	867.3853015
10258	-34.3150894
10259	299.8800552
10260	564.3180404
10261	387.5024748
10262	396.1563738
10263	172.8020127
10264	377.792112
10265	450.8856242
10266	324.2955471
10267	250.0516474
10268	498.6894632
10269	252.53745
10270	705.2634957
10271	852.55189
10272	334.5358979
10273	1107.318368
10274	450.1111208
10275	563.3714272
10276	465.9155673
10277	377.1797299
10278	808.949117
10279	412.9960732
10280	314.8498572
10281	345.8619391
10282	654.481568
10283	412.8320231
10284	382.1768778
10285	460.1723481
10286	928.5603131
10287	579.6344652
10288	276.1280369
10289	538.1468382
10290	294.6077673
10291	156.2559652
10292	154.5372642
10293	150.4945628
10294	640.5135995
10295	203.2694465
10296	394.3627832
10297	512.1174608
10298	350.1668002
10299	663.8474766
10300	206.692319
10301	251.6173168
10302	129.1277054
10303	356.9560014
10304	180.8950157
10305	418.6600456
10306	462.3084797
10307	362.0783134
10308	393.5251371
10309	343.4834534
10310	521.6405233
10311	208.9908088
10312	196.460777
10313	241.0713702
10314	601.289253
10315	367.0252495
10316	375.7776985
10317	162.9917347
10318	714.8741203
10319	269.6631518
10320	251.0969552
10321	619.7756449
10323	696.7120431
10324	531.2125917
10325	303.135086
10326	251.2719199
10327	447.4944425
10328	379.3977136
10329	254.3510162
10330	254.4273676
10331	151.1900017
10332	219.0004031
10333	260.6505975
10334	458.3721305
10335	688.522256
10336	156.9476604
10337	421.6254558
10338	442.8134569
10339	932.6518058
10340	670.7587458
10341	341.5765545
10342	274.4880921
10343	536.2167223
10344	218.1892249
10345	492.721315
10346	522.699031
10347	442.0297204
10348	394.0682871
10349	387.4681418
10350	486.1872686
10351	277.5213467
10352	230.9792815
10353	329.1226191
10354	165.5009438
10355	281.4531889
10356	311.1754346
10357	604.8248311
10358	330.3964666
10359	202.1101005
10360	106.039313
10361	277.0598356
10362	629.9547688
10363	288.2724879
10364	88.07236489
10365	650.0743964
10366	327.932566
10367	155.3357976
10368	380.6405527
10369	545.500052
10370	321.921183
10371	217.2671146
10372	293.7084149
10373	357.1463805
10374	538.6011274
10375	426.3918517
10376	341.0678474
10377	138.4240509
10378	552.3425379
10379	616.430209
10380	196.9661982
10381	268.8426799
10382	357.0666439
10383	85.27249699
10384	685.790113
10385	379.7110191
10386	280.7937231
10387	320.3743922
10388	419.4699592
10389	119.7985728
10390	257.9603946
10391	405.2238433
10392	336.53063
10393	495.6757669
10394	591.8525078
10395	294.6912483
10396	225.3408056
10397	760.6720831
10398	376.4513251
10399	365.0516928
10400	251.4708255
10401	481.2751011
10402	891.4811987
10403	59.47667868
10404	344.5246034
10405	378.6425923
10406	434.1732492
10407	376.2363021
10408	284.4496537
10409	436.8573864
10410	208.7602333
10411	289.5890095
10412	366.3496539
10413	457.678061
10414	442.4197542
10415	356.2123529
10416	714.0094117
10417	613.4141871
10418	378.5406995
10419	22.68668833
10420	612.6111059
10421	445.0783342
10422	688.2931356
10423	492.8112164
10424	727.5391542
10425	208.5722472
10426	522.1711347
10427	265.3332663
10428	283.8238021
10429	1303.282765
10430	304.7092008
10431	167.8744766
10432	316.7656527
10433	418.6309525
10434	263.3176591
10435	463.0396342
10436	327.6670274
10437	393.1366357
10438	184.8746545
10439	311.9955125
10440	234.058532
10441	258.5439883
10442	463.5109161
10443	195.7905155
10444	170.1982627
10445	158.499959
10446	393.3519217
10447	429.1171907
10448	477.4767674
10449	243.4810935
10450	205.3854079
10451	499.0034014
10452	239.1919741
10453	518.4919741
10454	252.1858969
10455	299.144815
10456	626.4319837
10457	323.7773304
10458	249.9066846
10459	223.0764774
10460	508.973124
10461	493.0835637
10462	397.7435676
10463	263.8364458
10464	404.6052051
10465	217.6303614
10466	257.3874556
10467	279.8442316
10468	390.2223594
10469	144.4925311
10470	169.2587515
10471	876.6478827
10472	206.5882699
10473	467.2268137
10474	581.8251853
10475	264.1070541
10476	234.7980919
10477	244.7908582
10478	275.3164517
10479	203.3052543
10480	742.9420721
10481	331.1133333
10482	221.1747822
10483	281.4131289
10484	136.0280507
10485	454.6985676
10486	190.1412086
10487	344.1667191
10488	361.0994526
10489	113.8120034
10490	638.7685894
10491	407.3354925
10492	745.0297258
10493	358.7725098
10494	566.7088657
10495	201.251065
10496	1005.099528
10497	182.8826768
10498	555.4983276
10499	422.1867981
10500	278.5728682
10501	354.5278286
10502	196.217895
10503	306.4968921
10504	509.6543693
10505	387.6197035
10506	310.9725101
10507	238.693305
10508	416.867245
10509	285.3078436
10510	680.7261165
10511	769.1118944
10512	294.3261782
10513	434.9889061
10514	1060.428179
10515	245.2427893
10516	286.9423392
10517	53.97903326
10518	357.4483611
10519	700.7069755
10520	499.4434744
10521	232.5618581
10522	407.7665119
10523	612.7702035
10524	178.6020689
10525	176.4789086
10526	506.2954855
10527	414.8686697
10528	139.4228767
10529	298.5374735
10530	382.2030972
10531	903.3356048
10532	442.1354121
10533	381.7325013
10534	360.2811821
10535	423.8734453
10536	500.2634723
10537	300.8302321
10538	565.3778055
10539	888.4908409
10540	446.88045
10541	176.2956231
10542	493.9175527
10543	135.6746686
10544	320.4746786
10545	1059.193848
10546	495.6055571
10547	105.7964318
10548	311.0585662
10549	181.8839785
10550	88.59097947
10551	91.85096063
10552	718.5155121
10553	174.3643344
10554	326.7745605
10555	681.7246805
10556	292.6605612
10557	485.973041
10558	409.7832614
10559	182.4891894
10560	690.0580443
10561	597.4371059
10562	646.0371802
10563	476.4796214
10564	466.4907747
10565	97.42759432
10566	365.3795876
10567	200.360055
10568	380.4217821
10569	268.4580143
10570	702.7454256
10571	275.3454894
10572	237.4752442
10573	396.2545495
10574	397.2921643
10575	543.3491056
10576	419.0233234
10577	360.0212272
10578	383.2019002
10579	1078.684934
10580	223.682006
10581	395.0611971
10582	163.2385169
10583	174.4385169
10584	177.4974642
10585	552.6404827
10586	570.0240412
10587	261.2222904
10588	897.6113547
10589	1010.197612
10590	1198.292376
10591	881.9096237
10592	385.2951742
10593	147.2788341
10594	219.8743415
10595	258.3310267
10596	297.0617823
10597	395.8453037
10598	327.9304747
10599	299.3575294
10600	485.8604523
10601	206.9928932
10602	672.2998801
10603	242.2991314
10604	414.8968907
10605	266.4635153
10606	517.4274938
10607	359.4671485
10608	375.4215885
10609	902.3924895
10610	1064.289358
10611	186.9536649
10612	650.892291
10613	182.2889804
10614	461.6778413
10615	173.4486992
10616	606.5558552
10617	301.6270004
10618	547.7995853
10619	286.6207669
10620	450.2518961
10621	425.5323875
10622	490.2441148
10623	588.7020127
10624	246.9291625
10625	540.2667035
10626	368.877349
10627	380.1776062
10628	264.4568639
10629	190.6673845
10630	610.4790736
10631	24.96219616
10632	292.1420269
10633	208.1451298
10634	629.0207164
10635	102.558003
10636	865.8925153
10637	690.3765424
10638	367.4069198
10639	822.8778778
10640	303.7210767
10641	1214.401806
10642	-3.051804008
10643	307.4224451
10644	504.8066874
10645	424.9735889
10646	338.4164343
10647	288.82961
10648	190.0947398
10649	540.4282719
10650	500.2847358
10651	267.1651255
10652	447.0374387
10653	343.6103271
10654	404.3754847
10655	748.3186266
10656	187.5406995
10657	343.6326928
10658	484.4913445
10659	601.4122783
10660	209.0503935
10661	310.0185921
10662	374.0130352
10663	265.4736534
10664	451.4347035
10665	450.2681278
10666	223.9691377
10667	305.3063163
10668	267.7675595
10669	248.5804688
10670	297.0952736
10671	335.5663223
10672	912.3530464
10673	197.8780858
10674	587.7348483
10675	364.0405184
10676	166.5533703
10677	437.1651885
10678	196.2130072
10679	143.3589594
10680	778.1075096
10681	403.1430049
10682	686.0054467
10683	178.535326
10684	894.4437928
10685	304.5045867
10686	194.7118336
10687	421.4429421
10688	473.7179652
10689	318.4101214
10690	368.0288705
10691	415.801755
10692	254.6209961
10693	180.2329317
10694	330.7688524
10695	498.680387
10696	527.877907
10697	320.6268549
10698	999.0225744
10700	319.6011791
10701	206.6616572
10702	224.7855924
10703	486.9042565
10704	656.9438112
10705	403.9619621
10706	469.2695292
10707	285.9178007
10708	154.3196536
10709	485.7268769
10710	603.860189
10711	553.2639016
10712	224.3299918
10713	395.911777
10714	705.8480239
10715	553.4379169
10716	527.6238755
10717	421.2979404
10718	328.5350588
10719	389.5633215
10720	738.1356499
10721	409.3689997
10722	713.4615109
10723	287.3525276
10724	223.195768
10725	221.4531966
10726	886.9479121
10727	174.2285566
10728	119.159049
10729	322.2236995
10730	482.3445721
10731	394.3097114
10732	506.7967043
10733	243.1504373
10734	1446.114914
10735	45.67590491
10736	230.1519687
10737	411.4077482
10738	187.9172784
10739	473.6146672
10740	733.6693793
10741	283.945849
10742	606.9409246
10743	262.8550567
10744	150.641615
10745	292.5753777
10746	357.2787622
10747	139.2468216
10748	448.9319998
10749	469.1462753
10750	289.2684983
10751	422.8809196
10752	339.3421376
10753	268.3505045
10754	258.3162448
10755	332.3227434
10756	137.8938744
10757	382.7579372
10758	229.8697084
10759	403.6297359
10760	422.6939454
10761	192.9531324
10762	343.8385499
10763	457.1438073
10764	83.86936749
10765	250.7765689
10766	307.2294688
10767	304.564455
10768	556.5867484
10769	513.5671555
10770	184.3552406
10771	312.6715147
10772	389.2341906
10773	336.6646556
10774	783.9050378
10776	203.5201861
10777	548.6183069
10778	343.8781505
10779	240.0660754
10780	419.5931629
10781	386.9855811
10782	627.3847401
10783	125.233235
10784	295.0577413
10785	249.5344942
10786	254.0669032
10787	237.3214102
10788	153.4624219
10789	276.2733482
10790	256.5058055
10791	432.8798324
10792	208.9250945
10793	714.6478931
10794	622.9632753
10795	298.2027306
10796	275.9861391
10797	466.3075157
10798	906.0957771
10799	279.9939875
10800	80.31807164
10801	197.4698724
10803	811.7005131
10804	135.2718164
10805	508.8896835
10806	95.38515315
10807	277.7538192
10808	744.0638198
10809	469.4252472
10810	347.4625712
10811	193.9521454
10812	168.5375412
10813	317.7079176
10814	419.4241152
10815	372.6983576
10816	669.5403244
10817	466.2125951
10818	302.597619
10819	186.3519752
10820	725.5867517
10821	123.1894041
10822	209.0422813
10823	798.4738161
10824	988.3751315
10825	219.1433628
10826	310.66539
10827	260.912612
10828	711.7176832
10829	798.0117481
10830	140.044285
10831	228.303305
10832	255.4076887
10833	274.3512762
10834	299.9143175
10835	502.1820336
10836	719.8827472
10837	401.9481256
10838	96.80577582
10839	205.8175426
10840	452.3734816
10841	257.5961114
10842	100.9890228
10843	409.041732
10844	329.5993093
10845	584.9198522
10846	547.3501083
10847	231.0782342
10848	828.9143326
10849	376.7276989
10850	269.2445165
10851	237.6926364
10853	123.7583946
10854	349.4154853
10855	245.9632635
10856	274.6729349
10857	165.9188218
10858	241.2942287
10859	447.6967205
10860	709.3483293
10861	373.8082097
10862	411.0751949
10863	305.182025
10864	401.2924093
10865	296.7492124
10866	385.4249166
10867	232.4405575
10868	431.6115013
10869	152.9552457
10870	238.665376
10871	332.7124621
10872	400.8756441
10873	222.2805647
10874	386.0336158
10875	445.6889242
10876	164.8845262
10877	252.063549
10878	185.2132433
10879	242.6314051
10880	804.8296475
10881	330.1393112
10882	220.1602645
10883	321.1521794
10884	285.1947824
10885	304.0501253
10886	229.151557
10887	279.1027146
10888	108.7968008
10889	435.3284863
10890	346.7773819
10891	245.1393441
10892	269.1381433
10893	289.1569058
10894	256.5877322
10895	514.9975553
10896	222.6658098
10897	401.4625245
10898	324.1619609
10899	336.3659393
10900	271.9009957
10901	245.0080579
10902	672.6525544
10903	471.1722666
10904	457.8982653
10905	163.2572879
10906	123.8277969
10907	521.5616508
10908	147.7819707
10909	550.1258401
10910	567.1247507
10911	632.9849175
10912	548.0926291
10913	294.9595721
10914	113.816291
10915	380.9536226
10916	93.1714593
10917	665.3148373
10918	163.5506749
10919	565.420231
10920	282.0708771
10921	445.5380129
10922	307.2399913
10923	148.3591153
10924	166.1234494
10925	308.3903258
10926	242.4071371
10927	371.516291
10928	481.4900061
10929	437.8348083
10930	287.171205
10931	2397.908759
10932	283.3914516
10933	168.1854802
10934	189.2733245
10935	649.4106557
10936	446.8050084
10937	184.5670391
10938	466.0568868
10939	441.5301286
10940	481.9325456
10941	303.0615642
10942	198.6854454
10943	179.5173941
10944	450.862974
10945	886.7379055
10946	397.9730284
10947	551.3746296
10948	469.1227868
10949	513.1253357
10950	237.4612081
10951	443.5680811
10952	183.6277304
10953	625.8807935
10954	385.8733371
10955	548.1352064
10956	129.4677048
10957	564.9901496
10958	364.3104361
10959	172.2919496
10960	613.2689547
10961	465.0320723
10962	276.4625715
10963	234.4164231
10964	443.6477432
10965	355.5984052
10966	218.8297342
10967	295.2036477
10968	574.2604769
10969	307.9682291
10970	808.8771925
10971	219.0414118
10972	365.3402763
10973	170.8079007
10974	347.1609258
10975	236.4131633
10976	335.1088858
10977	243.108812
10978	205.5755864
10979	240.1264506
10980	530.5274615
10981	395.604037
10982	299.6232917
10983	465.20662
10984	187.3422486
10985	407.0955095
10986	403.8748383
10987	448.7549843
10988	953.0101918
10990	438.5299663
10991	148.404567
10992	323.9878335
10993	972.2933038
10994	552.3927779
10995	110.0443779
10996	215.3330412
10997	548.8171759
10998	377.5813462
10999	63.14500812
11000	309.4379548
11001	247.9400285
11002	615.9517159
11003	437.1510069
11004	415.6334516
11005	407.2091527
11006	294.6709999
11007	651.5858462
11008	144.6823997
11009	785.6794713
11010	263.4981326
11011	426.241848
11013	442.3590374
11014	623.9133078
11015	666.8037068
11016	139.044926
11017	66.58568942
11018	660.3459377
11019	308.0281971
11020	195.3793435
11021	362.3486142
11022	396.5966855
11023	397.7435676
11024	188.5160671
11025	1343.189231
11026	295.3870175
11027	396.4247956
11028	165.1626895
11029	570.0508285
11030	915.5229094
11031	420.7057351
11032	646.344199
11033	450.7682182
11034	657.7033489
11035	145.0578494
11036	367.1684955
11037	503.5816305
11038	545.9905185
11039	853.7671087
11040	571.9332845
11041	928.0735474
11042	297.0022785
11043	456.074497
11044	438.4422816
11045	390.7555201
11046	49.2425988
11047	927.649676
11048	314.5180732
11049	501.3953923
11050	530.7367597
11051	138.9694948
11052	322.9200883
11053	203.3834022
11054	459.0755755
11055	651.8899244
11056	272.1196228
11057	157.3271851
11058	571.9308557
11059	542.8944515
11060	241.3730371
11061	394.6811601
11062	71.90286795
11063	125.9288852
11064	1222.387754
11065	955.6382521
11066	311.9705222
11067	172.5204907
11068	245.2426771
11069	175.7446876
11070	348.5552516
11071	482.1739809
11072	122.737792
11073	539.7394592
11074	226.9820483
11075	306.1305725
11076	644.9618408
11077	374.1365793
11078	1058.529205
11079	240.8785736
11080	183.6079333
11081	253.8945015
11082	859.2512534
11083	137.6778387
11084	931.0998032
11085	813.5972144
11086	373.7340833
11087	606.9875075
11088	728.960067
11089	173.8729157
11090	693.3195936
11091	281.0176597
11092	530.0321293
11093	265.4759471
11094	301.8664803
11095	403.559387
11096	400.4685855
11097	617.3327303
11098	664.3914857
11099	700.9777544
11100	476.5212534
11101	353.2111374
11102	484.831201
11103	325.9625368
11104	345.9896349
11105	303.6631377
11106	1156.486846
11107	165.2234388
11108	384.2761818
11109	266.7950707
11111	1181.140167
11112	487.2060225
11113	489.9876054
11114	1418.245551
11115	314.735239
11116	825.3877734
11117	472.147995
11118	559.0628662
11119	83.16353421
11120	30.35511297
11121	244.5223165
11122	599.9419558
11123	201.9998243
11124	459.5573025
11125	596.8723694
11126	307.5850996
11127	651.1765594
11128	342.0020994
11129	497.1930713
11130	340.573915
11131	299.400982
11132	119.6050225
11133	283.5530171
11134	295.8608326
11135	144.9306248
11136	710.5483919
11137	233.4579774
11138	367.5545292
11139	500.919185
11140	1261.521652
11141	371.2442526
11142	168.4448032
11143	487.4163095
11144	141.4288545
11145	10.36020642
11146	228.0487554
11147	318.9352768
11148	77.89757351
11149	694.5724524
11150	1625.933893
11151	-70.18900347
11152	284.0873185
11153	602.1373351
11154	473.5204196
11155	164.7502407
11156	735.7760475
11157	397.0607629
11158	-7.012117452
11159	164.9982117
11160	1228.644199
11161	137.727269
11162	415.4128064
11163	217.9411042
11164	186.6439489
11165	211.5558131
11166	733.1385644
11167	230.5247109
11168	1058.966879
11169	1168.829519
11170	224.8676848
11171	233.7116921
11172	482.6369156
11173	399.0490426
11174	394.0410809
11175	435.0108031
11176	-37.04033805
11177	327.8762898
11178	486.4128076
11179	169.7657539
11180	629.8793606
11181	781.6012943
11182	383.5164866
11183	170.2554111
11184	211.4827043
11185	254.2990866
11186	38.71003939
11187	225.3141787
11188	183.8547541
11189	479.0308204
11190	105.8879635
11191	618.4727562
11192	200.5363076
11193	51.48089198
11194	359.0160031
11195	506.6447289
11196	680.0582792
11197	375.5036489
11198	186.9609069
11199	253.2030994
11200	221.3976987
11201	189.9660444
11202	233.5632782
11203	538.3424527
11204	367.7598928
11205	108.5657149
11206	467.3692113
11207	225.4025241
11208	613.7468697
11209	1678.697195
11210	687.2978432
11211	-40.22341708
11212	331.6619858
11213	348.489633
11214	357.1101627
11215	1013.055332
11216	457.5853713
11217	519.5177505
11218	135.0935526
11219	593.7731252
11220	262.6730934
11221	1021.793126
11222	229.4809027
11223	329.10594
11224	243.5809027
11225	225.2702702
11226	170.182979
11227	442.739746
11228	1020.418818
11229	173.0162854
11230	-45.05399641
11231	173.6386026
11232	364.5631532
11233	123.3830822
11234	292.4025322
11235	338.4762407
11236	318.2247366
11237	223.4237348
11238	531.148149
11239	590.3943141
11240	707.3967949
11241	190.7005565
11242	675.5809263
11243	794.0481777
11244	346.4662483
11245	311.7983782
11246	1023.740898
11247	49.83674668
11248	372.3956505
11249	974.1245128
11250	881.6459737
11251	379.5048345
11252	582.7509382
11253	233.2348966
11254	108.738631
11255	695.5650561
11256	379.6731401
11257	347.0698277
11258	229.5895684
11259	203.6478733
11261	415.0267926
11263	195.9707336
11264	681.5444357
11265	137.2664867
11266	464.6743772
11267	463.1516851
11268	240.8841664
11269	68.67036111
11270	300.1110101
11271	369.4513663
11272	294.3481263
11273	383.2840973
11274	616.5008021
11275	90.43966364
11276	-20.49557692
11277	518.8260818
11278	-24.49739372
11279	551.2411237
11280	343.1856306
11281	366.3322401
11282	352.4878484
11283	234.0847595
11284	-131.4139034
11285	1118.152931
11286	161.7000506
11287	857.6706144
11288	596.3031567
11289	79.64454838
11290	106.1645599
11291	586.2728794
11292	67.9402144
11293	1068.646596
11294	304.2281283
11295	402.3641137
11296	890.2213446
11297	461.555258
11298	66.67077234
11299	321.2469656
11300	391.183977
11301	661.6403983
11302	504.3184778
11303	595.8062565
11304	525.6699238
11305	932.3473511
11306	357.1449349
11307	377.8810586
11308	749.457204
11309	203.2609466
11310	579.1607454
11311	640.3652637
11312	126.3229084
11313	350.8362114
11314	78.77536992
11315	400.6696916
11316	502.3637166
11317	556.5652356
11318	314.5200902
11319	90.05846139
11320	437.7780432
11321	632.817595
11322	853.7827946
11323	907.2224704
11324	242.8266757
11325	669.7658262
11326	1083.483148
11327	1070.751496
11328	395.0737276
11329	500.9713937
11330	468.6426381
11331	519.357109
11332	695.029451
11333	305.6519862
11334	248.5097636
11335	463.3241146
11336	52.46353788
11337	461.8685974
11338	347.7264525
11339	344.256688
11340	693.0504482
11341	347.1238922
11342	197.6372747
11343	678.6058398
11344	128.9513611
11345	239.5504869
11346	-58.22310746
11347	346.6068608
11348	247.8293185
11349	679.2016647
11350	99.08385785
11351	651.1585843
11352	223.371243
11353	433.3759119
11354	107.0593776
11355	316.6657346
11356	-45.1513848
11357	551.5200946
11358	150.3694396
11359	589.6693223
11360	514.8272943
11361	906.4812066
11362	1037.90619
11363	337.9520325
11364	100.2044339
11365	480.6516045
11366	363.4468263
11367	256.8243982
11368	503.2535832
11369	147.1236666
11370	475.5842691
11371	184.091199
11372	41.12722046
11373	96.67170417
11374	1183.445667
11375	322.7750002
11376	687.8284364
11377	1246.757868
11378	233.7512312
11379	84.02245618
11380	665.1822151
11381	309.6635284
11382	-56.70616277
11383	377.8309334
11384	345.2968215
11385	353.0176175
11386	92.72714582
11387	265.9031227
11388	259.4730555
11389	12.5028231
11390	127.3508602
11391	96.34954595
11392	534.4123316
11393	367.9265771
11394	538.8337099
11395	421.504541
11396	103.8761013
11397	423.8424859
11398	184.3914124
11399	437.2482909
11400	53.01669522
11401	467.5836716
11402	447.2302663
11403	176.6817696
11404	70.94745842
11405	767.6024353
11406	179.6454856
11407	403.3369956
11408	859.1200249
11409	337.0004155
11410	175.1795823
11411	349.1959555
11412	567.3758568
11413	142.1152418
11414	1233.208518
11415	293.1310543
11416	1085.051399
11417	96.71757738
11418	237.513021
11419	381.8718297
11420	218.5069027
11421	752.8957992
11422	87.66938884
11423	565.0298536
11424	245.8628709
11425	149.6052454
11426	29.73139439
11427	246.8053744
11428	179.1566276
11429	110.0905988
11430	523.9874761
11431	548.2281695
11432	344.3030426
11433	258.6457843
11434	61.01100474
11435	336.2051446
11436	-5.287307974
11437	-37.06287821
11438	72.0737835
11439	65.06935948
11440	265.0724089
11441	286.7328259
11442	214.8602992
11443	285.8954576
11444	267.2003857
11445	727.2791367
11446	167.1380519
11447	38.324785
11448	522.9287921
11449	215.4279742
11450	444.2287996
11451	399.6232908
11452	285.0147459
11453	259.4827713
11454	381.8182165
11455	255.5897277
11456	64.0954376
11457	267.6543402
11458	204.1311522
11459	312.4837616
11460	283.5674052
11461	352.0036418
11462	219.4591579
11463	483.9576103
11465	245.9232979
11466	558.7973356
11467	207.5949838
11468	437.67679
11469	110.469667
11470	520.883379
11471	642.4881129
11472	194.4041251
11473	984.7775597
11474	1102.749809
11475	174.238857
11476	324.9491378
11477	400.0290623
11478	455.1138377
11479	136.5200454
11480	351.7715912
11481	546.5596101
11482	195.0863012
11483	762.7928435
11484	155.9253798
11485	143.0604697
11486	273.1833986
11487	-41.71104108
11488	338.4060623
11489	503.1459833
11490	285.6021678
11491	595.4269596
11492	392.2932396
11493	547.9370601
11494	149.9838961
11495	576.2692981
11496	160.9265562
11497	774.2609818
11498	201.9235674
11499	370.85289
11500	-93.59315514
11501	563.4368377
11502	153.7705698
11503	431.9738056
11504	408.965698
11505	74.62087633
11506	266.5707993
11507	-68.92957574
11508	474.1563141
11509	270.4912877
11510	1077.87695
11511	437.5736099
11512	334.2232151
11513	107.5409485
11514	392.4786766
11515	354.473612
11516	846.8532578
11517	566.8752908
11518	306.4447865
11519	170.6826373
11520	150.5051412
