# Supplementary material for: Genetic architecture of terpene chemistry and growth traits and the impact of inbreeding on these traits in western redcedar (Thuja plicata)
Source: Evol Appl. 2023 Jan 12;16(3):673–87. doi: 10.1111/eva.13526 (PMC10033848; doi:10.1111/eva.13526)
Supplement: Supplementary file 3 — Dataset S2 [file EVA-16-673-s001.gz › a-thujone_adjusted_phenotypes.txt]

ID	adj_phen
10001	19005.9862
10002	23077.9862
10003	24671.31368
10004	18868.31368
10005	23706.9862
10006	21473.31368
10007	21674.31368
10008	16400.20369
10009	28553.46178
10010	24064.20369
10011	18710.46178
10012	17578.46178
10013	15107.46178
10014	21327.46178
10015	12797.83732
10016	18100.21203
10017	25469.21203
10018	15743.37371
10019	22895.37371
10020	26218.37371
10021	18429.37371
10022	17085.37371
10023	22223.60835
10024	16697.60835
10025	18995.60835
10026	23558.60835
10027	21675.60835
10028	23813.60835
10029	18898.00764
10030	36945.00764
10031	25487.80459
10032	26257.9956
10033	28529.28281
10034	17638.28281
10035	15822.28281
10036	20283.28281
10037	21305.28281
10038	22341.01838
10039	19426.01838
10040	32466.33018
10041	30354.33018
10042	24430.33018
10043	21833.03592
10044	25153.03592
10045	19682.03592
10046	22249.03592
10047	23417.26692
10048	39561.29999
10049	26737.19712
10050	15786.29999
10051	18713.76754
10052	23260.76754
10053	22696.05547
10054	20400.05547
10055	18041.05547
10056	19409.2504
10057	22865.27503
10058	17259.77129
10059	22726.29844
10060	22507.29844
10061	23922.29844
10062	28784.31645
10063	29007.19712
10064	18827.19712
10065	17587.19712
10066	31057.19712
10067	18079.03388
10068	25588.03388
10069	22189.70881
10070	15012.70881
10071	23825.70881
10072	33847.70881
10073	25294.87382
10074	13581.87382
10075	17953.87382
10076	35728.87382
10077	21009.87382
10078	19024.37489
10079	27290.37489
10080	16292.37489
10081	25021.37489
10082	18220.37489
10083	16377.33809
10084	23035.33809
10085	22947.33809
10086	19164.64082
10087	19486.26213
10088	32041.26213
10089	15288.26213
10090	23857.26213
10091	30199.46051
10092	21743.46051
10093	25183.46051
10094	22030.88902
10095	18785.88902
10096	20116.88902
10097	23654.05407
10098	18958.1019
10099	22651.1019
10100	26137.1019
10101	22822.1019
10102	22975.8759
10103	35427.8759
10104	25541.8759
10105	29384.01652
10106	20740.4983
10107	23005.4983
10108	22739.4983
10109	26419.4983
10110	25267.26989
10111	17220.26989
10112	33800.26989
10113	29035.26989
10114	12835.26989
10115	28293.26989
10116	26731.44077
10117	29603.44077
10118	30045.44077
10119	23815.44077
10120	34385.30162
10121	35356.59865
10122	27408.59865
10123	20924.59865
10124	32176.74925
10125	15953.74925
10126	29707.74925
10127	18625.74925
10128	21769.19167
10129	28263.19167
10130	29939.89941
10131	23430.89941
10132	20909.89941
10133	18284.5345
10134	30130.5345
10135	18776.5345
10136	16767.30162
10137	24278.60806
10138	26455.60806
10139	37642.86671
10140	27831.86671
10141	30850.28473
10142	19791.28473
10143	16100.28473
10144	16243.2058
10145	33897.2058
10146	33253.2058
10147	20260.2058
10148	47605.94349
10149	23999.29563
10150	18453.29563
10151	30116.20344
10152	21956.20344
10153	21037.20344
10154	29560.20344
10155	24620.20344
10156	17493.33419
10157	20492.69922
10158	33539.69922
10159	20299.69922
10160	24797.50505
10161	28692.50505
10162	22292.68918
10163	25900.68918
10164	26926.03549
10165	22389.03549
10166	23027.03549
10167	23325.88776
10168	19018.88776
10169	26605.58532
10170	19925.58532
10171	23629.58532
10172	15956.58532
10173	17944.82797
10174	23886.82797
10175	24794.82797
10176	20774.82797
10177	17214.51467
10178	36285.04805
10179	30516.04805
10180	22484.40319
10181	26402.40319
10182	19329.40319
10183	23545.40319
10184	19964.40319
10185	17093.66999
10186	19543.66999
10187	23820.66999
10188	29488.66999
10189	23518.46382
10190	24982.46382
10191	27538.46382
10192	35532.61382
10193	24396.67536
10194	20196.67536
10195	22363.67536
10196	26865.67536
10197	17633.27978
10198	18834.27978
10199	32424.27978
10200	14488.27978
10201	22658.3831
10202	38663.4652
10203	18743.4652
10204	15485.4652
10205	18046.4652
10206	29113.4652
10207	16354.4652
10208	27202.34012
10209	13792.34012
10210	14285.10445
10211	21027.10445
10212	26211.17676
10213	24995.17676
10214	31300.17676
10215	23165.17676
10216	20103.17676
10217	14964.17676
10218	31197.49186
10219	16947.49186
10220	22164.49186
10221	28823.83133
10222	18482.83133
10223	30736.83133
10224	28417.83133
10225	15651.08061
10226	22025.08061
10227	32993.08061
10228	21260.08061
10229	18031.58016
10230	24785.45437
10231	24546.45437
10232	23997.50349
10233	23501.50349
10234	28957.11978
10235	16361.11978
10236	15459.66446
10237	19681.66446
10238	28820.33285
10239	23680.33285
10240	17959.24717
10241	30360.24717
10242	23421.24717
10243	19065.24717
10244	18203.24717
10245	28475.95823
10246	22892.95823
10247	14405.29674
10248	27497.85744
10249	20680.85744
10250	23907.85744
10251	15971.85744
10253	26143.23472
10254	38662.67771
10255	20324.67316
10256	20290.67316
10257	27417.67316
10258	18315.67316
10259	26000.65
10260	17532.65
10261	35833.65
10262	29440.51316
10263	25884.51316
10264	20384.51316
10265	28217.51316
10266	20353.51316
10267	15761.41594
10268	18528.4338
10269	24320.4338
10270	23142.4338
10271	23898.43392
10272	22321.43392
10273	20928.43392
10274	33708.43392
10275	17925.43392
10276	27820.43392
10277	25614.0327
10278	25645.0327
10279	20524.84274
10280	22308.84274
10281	25453.60618
10282	22494.60618
10283	23510.60618
10284	22540.60618
10285	15429.60618
10286	32067.06006
10287	47407.06006
10288	19670.06006
10289	20075.06006
10290	16827.06006
10291	16216.06006
10292	19938.83298
10293	31315.83298
10294	21454.83298
10295	24549.51324
10296	29859.39507
10297	13834.39507
10298	39137.39507
10299	38425.59588
10300	20938.59588
10301	17795.59588
10302	19220.59588
10303	21217.83569
10304	21582.83569
10305	26567.83569
10306	22116.38784
10307	17848.38784
10308	20604.38784
10309	19684.38784
10310	26790.29933
10311	29412.29933
10312	16091.29933
10313	12461.29933
10314	32132.29933
10315	16942.56292
10316	20183.56292
10317	16006.92903
10318	30731.92903
10319	43638.91854
10320	10262.91854
10321	10323.91854
10322	25087.91854
10323	26872.14818
10324	15405.14818
10325	14389.14818
10326	17677.14818
10327	18143.20493
10328	18967.20493
10329	32185.20493
10330	18005.20493
10331	14504.20493
10332	16901.19284
10333	29335.19284
10334	20240.39865
10335	23252.39865
10336	41231.66507
10337	18973.66507
10338	13277.66507
10339	30440.66507
10340	22993.66507
10341	17771.15826
10342	16651.15826
10343	40329.15826
10344	24426.24437
10345	25503.24437
10346	25150.24437
10347	19495.4613
10348	18844.4613
10349	21713.00052
10350	16706.00052
10351	26247.00052
10352	20034.87573
10353	17602.87573
10354	30862.87573
10355	16515.87573
10356	26870.79352
10357	21216.79352
10358	20088.79352
10359	21892.30037
10360	22919.30037
10361	17266.30037
10364	22771.66256
10365	14939.66256
10366	18223.11778
10367	20353.40274
10368	20179.40274
10369	25435.40274
10370	30347.40274
10371	26284.40274
10372	29823.78222
10373	17653.78222
10374	26245.78222
10375	16774.78222
10376	24732.82757
10377	23248.82757
10378	16880.82757
10379	20541.82757
10380	29551.71085
10381	30783.71085
10382	31596.30872
10383	24704.30872
10384	18412.30872
10385	19484.75226
10386	24099.75226
10387	27136.75226
10388	25627.87056
10389	15330.87056
10390	21882.19299
10391	27379.19299
10392	18999.02611
10393	13632.02611
10394	29879.02611
10395	18829.02611
10396	27532.02611
10397	18722.22769
10398	21470.22769
10399	15153.22769
10400	14258.02093
10401	19911.02093
10402	31071.02093
10403	32317.02093
10404	27990.02093
10405	21310.02093
10406	16521.12748
10407	19545.12748
10408	34117.50027
10409	23817.59066
10410	20310.59066
10411	17651.59066
10412	16809.59066
10413	30342.59066
10414	21357.48355
10415	20844.48355
10416	16598.48355
10417	18886.48355
10418	25907.48355
10419	30422.92276
10420	15345.92276
10421	15543.92276
10422	23791.92276
10423	25887.92276
10424	20455.92276
10425	14048.92276
10426	18376.67108
10427	28782.73551
10428	24557.26624
10429	20851.26624
10430	24573.26624
10431	15997.15141
10432	18379.15141
10433	19377.15141
10434	27475.07252
10435	21422.07252
10436	24755.07252
10437	24092.00891
10438	23645.00891
10439	32915.5882
10440	30562.5882
10441	31581.5882
10442	15910.5882
10443	21328.68405
10444	9580.684049
10445	26419.68405
10446	38768.68405
10447	27238.82935
10448	24450.82935
10449	21839.248
10450	21932.248
10451	21662.62773
10452	29081.62773
10453	20865.62773
10454	17871.62773
10455	23903.62773
10456	25485.62773
10457	17611.25252
10458	21277.25252
10459	27439.35355
10460	27357.35355
10461	18521.58215
10462	41351.58215
10463	21975.58215
10464	27982.20187
10465	34171.20187
10466	21303.47256
10467	21557.47256
10468	28948.47256
10469	26294.36268
10470	23509.64038
10471	20338.64038
10472	30218.64038
10473	26952.1923
10474	19284.1923
10475	32883.20312
10476	22963.20312
10477	14149.0846
10478	33404.0846
10479	32111.0846
10480	29545.38523
10481	13515.38523
10482	18257.38523
10483	18388.38523
10484	24305.38523
10485	35617.62267
10486	18216.62267
10487	17679.62267
10488	19310.92149
10489	32410.737
10490	29175.737
10491	20287.737
10492	21250.737
10493	31079.01382
10494	18953.01382
10495	23700.01382
10496	24395.01382
10497	32510.84713
10498	20192.48747
10499	22444.48747
10500	17749.48747
10501	16488.48747
10502	20037.48747
10503	16818.10594
10504	20748.10594
10505	27372.46872
10506	25328.59353
10507	17743.61668
10508	23345.3317
10509	23481.61668
10510	22375.52153
10511	24404.84923
10512	28060.22586
10513	18986.03465
10514	18913.26692
10515	12009.29999
10516	27249.05547
10517	32607.2504
10518	20536.31645
10520	26441.31645
10521	14624.51158
10522	19153.1424
10523	23648.1424
10524	17675.1424
10525	14291.56313
10526	26555.56313
10527	17196.56313
10528	23726.56313
10529	14854.56313
10530	27139.56313
10531	22882.13345
10532	24304.13345
10533	19823.13345
10534	35365.77153
10535	23370.77153
10536	32288.96023
10537	29349.96023
10538	23624.96023
10539	24741.96023
10540	27653.34909
10541	13162.34909
10542	23654.35176
10543	26040.17454
10544	33084.17454
10545	24887.3243
10546	18757.3243
10547	22411.29258
10548	35519.29258
10549	22597.29258
10550	33227.47213
10551	27172.47213
10552	21950.47213
10553	36159.47213
10554	17931.04092
10555	23420.04092
10556	30972.04092
10557	26467.33593
10558	32361.33593
10559	20232.33593
10560	7930.335928
10561	28361.33593
10562	27586.22599
10563	21718.22599
10564	16604.34878
10565	22042.34878
10566	29108.34878
10567	36874.41256
10568	28311.41256
10569	22066.41256
10570	28032.41256
10571	17096.46205
10572	21502.46205
10573	24553.46205
10574	33537.46205
10575	22776.50259
10576	23316.33414
10577	17368.33414
10578	9665.334138
10579	35456.33414
10580	25713.17403
10581	24633.17403
10582	25659.41294
10583	18454.41294
10584	20346.47818
10585	15176.47818
10586	21327.47818
10587	37114.58493
10588	28901.58493
10589	16189.07627
10590	16999.07627
10591	23155.88193
10592	23372.09168
10593	15800.09168
10594	22513.09168
10595	19372.09168
10596	12534.50303
10597	26332.50303
10598	20964.50303
10599	33118.0613
10600	26681.0613
10601	21177.59987
10602	32720.59987
10603	21474.59987
10604	22018.59987
10605	21528.81799
10606	28582.24892
10607	22283.24892
10608	16388.22994
10609	19252.22994
10610	19208.22994
10611	22869.83561
10612	24595.83561
10613	22917.89184
10614	18815.89184
10615	32448.89184
10616	14808.89184
10617	34323.89184
10618	25283.89184
10619	17096.00375
10620	21983.00375
10621	20935.38733
10622	8733.387329
10623	37374.38733
10624	14045.84213
10625	18473.84213
10626	11741.84213
10627	16138.84213
10628	23832.20098
10629	30462.48589
10630	14947.48589
10631	19935.48589
10632	30619.48455
10633	16816.48455
10634	16913.48455
10635	14069.58352
10636	24067.58352
10637	18065.58352
10638	21927.42802
10639	22947.42802
10640	21587.42802
10641	15791.32875
10642	16599.32875
10643	30147.32875
10644	17392.46208
10645	13358.46208
10646	33767.46208
10647	28592.46208
10648	40704.78152
10649	14492.78152
10650	13529.78152
10651	31093.78152
10652	19694.78152
10653	32778.42313
10654	20315.42313
10655	24941.02513
10656	14625.05433
10657	16347.05433
10658	26927.05433
10659	32627.05433
10660	16949.05433
10661	23712.05433
10662	28327.14324
10663	27613.14324
10664	17096.29265
10665	32803.29265
10666	30929.29265
10667	12814.29265
10668	14284.29265
10669	14742.32364
10670	16171.68356
10671	17198.68356
10672	20302.68356
10673	18496.68356
10674	20138.68356
10675	18848.72471
10676	27969.72471
10677	17215.72471
10678	19886.48537
10679	18000.48537
10680	25590.48537
10681	16241.97733
10682	21249.97733
10683	35050.97733
10684	17278.93109
10685	19993.93109
10686	23425.28303
10687	22730.28303
10688	23059.28303
10689	28353.00746
10690	22462.00746
10691	23904.00746
10692	25463.68249
10693	28483.68249
10694	15164.94182
10695	32899.94182
10696	37610.1427
10697	21975.1427
10698	27061.32574
10699	19682.32574
10700	29454.32574
10701	23390.83112
10702	13564.83112
10703	13247.83112
10704	16462.83112
10705	23017.83112
10706	14245.57539
10707	32717.57539
10708	15281.57539
10709	27445.57539
10710	30145.08936
10711	24923.78183
10712	19940.78183
10713	36687.86528
10714	12049.86528
10715	23433.86528
10716	31637.86528
10717	18370.86528
10718	14999.4308
10719	21087.4308
10720	14575.4308
10721	16991.14152
10722	12945.14152
10723	30846.33576
10724	56471.33576
10725	13479.33576
10726	26912.79208
10727	28577.79208
10728	18553.83467
10729	20960.83467
10730	33900.83467
10731	19954.83467
10732	42836.72662
10733	56907.9409
10734	26451.9409
10735	14744.55578
10736	12387.94182
10737	27853.54412
10738	34455.54412
10739	24573.44535
10740	18313.2752
10741	18617.2752
10742	25965.2752
10743	18600.94149
10744	32830.06881
10745	37929.44535
10746	34846.44535
10747	10699.40907
10748	45104.40907
10749	29987.6255
10750	23129.97775
10751	27986.97775
10752	26696.6255
10753	24062.14877
10754	20418.4285
10755	8249.940898
10756	13027.9409
10757	9602.428497
10758	20677.72662
10759	20109.72662
10760	28364.07094
10761	23767.80929
10762	16606.1882
10763	18591.1882
10764	24849.1882
10765	15440.24421
10766	28644.81112
10767	33401.81112
10768	23803.11083
10769	34078.07094
10770	13901.4285
10771	29248.14877
10772	24041.14877
10773	15442.14877
10774	14591.45909
10775	22925.64843
10776	10330.6255
10777	31136.6255
10778	13937.40907
10779	15213.40907
10780	17034.6262
10781	23017.6262
10782	20489.80024
10783	15445.05982
10784	23509.94149
10785	29661.47166
10786	20180.94149
10787	36405.47166
10788	22387.11183
10789	20374.11183
10790	20447.11183
10791	28230.11183
10792	20053.49393
10793	20921.11183
10794	21658.11183
10795	28152.47166
10796	28118.05438
10797	13055.05982
10798	17991.05982
10799	20440.05982
10800	27443.80024
10801	20837.02304
10802	32873.80024
10803	14535.0547
10804	37405.28794
10805	53011.64843
10806	26447.45909
10807	29939.45909
10808	34951.45909
10809	23683.45909
10810	26394.32967
10811	25282.11083
10812	16290.57289
10813	25254.57289
10814	18001.57289
10815	19958.23497
10816	19518.23497
10817	22767.23497
10818	20641.85069
10819	15509.63008
10820	23648.91212
10821	24580.91212
10822	9389.287944
10823	24078.22461
10824	13214.22461
10825	27296.0547
10826	31441.11875
10827	36024.0547
10828	23399.11875
10829	25511.02304
10830	32046.02304
10831	24889.9799
10832	22859.9799
10833	33767.9799
10834	24462.25264
10835	17127.25264
10836	19615.05438
10837	13108.84673
10838	18709.05438
10839	17122.05438
10840	15858.05438
10841	20951.33104
10842	19281.33104
10843	13756.49393
10844	24324.33104
10845	20892.59292
10846	30736.27978
10847	20553.84673
10848	22694.25264
10849	20259.25264
10850	18658.9799
10851	24242.9799
10852	17171.62722
10853	21623.22461
10854	18719.14115
10855	20736.22461
10856	27923.14115
10857	23769.14115
10858	21588.14115
10859	20626.91212
10860	27405.63008
10861	15682.63008
10862	21065.51352
10863	14255.51352
10864	12289.51352
10865	33026.76782
10866	28381.51352
10867	38843.51352
10868	18658.23497
10869	41493.88196
10870	34588.03893
10871	15519.57289
10872	25186.57289
10873	17376.03893
10874	27237.03893
10875	27909.88196
10876	19120.76782
10877	15832.73752
10878	30384.73752
10879	23967.73752
10880	46117.73752
10881	31824.45765
10882	14609.45765
10883	27698.3402
10884	30634.45765
10885	15058.45765
10886	32583.3402
10887	17940.14115
10888	26396.06085
10889	26154.14115
10890	30151.06085
10891	21486.4
10892	18851.62722
10893	32311.23584
10894	28689.23584
10895	23017.96253
10896	21699.91964
10897	30243.96253
10898	22405.27978
10899	33908.27978
10900	22272.27978
10901	22219.33594
10902	16157.87606
10903	18462.59292
10904	11191.87606
10905	24809.87606
10906	33584.00512
10907	17774.00512
10908	15499.87606
10909	24044.87606
10910	18926.87606
10911	23310.33594
10912	30174.33594
10913	18692.74253
10914	21680.74253
10915	32690.92976
10916	11995.96253
10917	24812.96253
10918	18211.23584
10919	24081.4
10920	20957.4
10921	24889.3402
10922	14535.3402
10923	17340.93089
10924	28518.92976
10925	17872.75511
10926	30860.17443
10927	31914.74253
10928	16634.74253
10929	21073.37057
10930	16602.37057
10931	24573.00512
10932	16164.95945
10933	18865.95945
10934	14731.00512
10935	15068.52769
10936	15667.52769
10937	19374.52769
10938	14561.37057
10939	19709.37057
10940	31190.17443
10941	29254.75511
10942	16226.75511
10943	15338.85335
10944	29546.85335
10945	17250.85335
10946	33630.85335
10947	24623.85335
10948	34930.9134
10949	21036.9134
10950	23603.9134
10951	7125.810433
10952	20515.81043
10953	22748.18556
10954	18840.18556
10955	27793.28775
10956	22216.28775
10957	40482.93024
10958	26671.93024
10959	22498.93024
10960	27707.77162
10961	21053.77162
10962	29942.77162
10963	28206.77162
10964	14146.77162
10965	30317.09823
10966	28240.09823
10967	15619.09823
10968	23655.09823
10969	20413.32389
10970	20006.32389
10971	20377.32389
10972	24651.39526
10973	19864.39526
10974	28708.8088
10975	24544.8088
10976	27470.58317
10977	19278.58317
10978	27752.51478
10979	25739.51478
10980	28244.73752
10981	23470.42256
10982	20751.42256
10983	12215.42256
10984	24970.89734
10985	16590.25362
10986	15943.25362
10987	22802.25362
10988	20348.16407
10989	21639.16407
10990	14320.16407
10991	31960.4298
10992	23551.4298
10993	13941.4298
10994	18987.45075
10995	21488.45075
10996	30613.66446
10997	21729.07019
10998	25612.07019
10999	28851.07019
11000	27421.38459
11001	27058.38459
11002	23527.38459
11003	26277.76383
11004	26112.76383
11005	23687.76383
11006	14168.35838
11007	18126.99048
11008	28482.99048
11009	14498.99048
11010	44330.6561
11011	14468.6561
11012	24613.70069
11013	28777.73552
11014	17742.07058
11015	23808.07058
11016	18957.07058
11017	26570.85794
11018	17194.85794
11019	17203.85794
11020	29612.85794
11021	41082.51026
11022	38063.29121
11023	20007.71497
11024	16476.31572
11025	22133.7614
11026	34260.7614
11027	19095.57517
11028	21690.36069
11029	17930.45378
11030	35115.16166
11031	20482.34349
11032	19529.019
11033	29324.09811
11034	14777.39693
11035	24268.56136
11036	18759.93108
11037	28308.22356
11038	30095.12667
11039	21107.12667
11040	36833.95499
11041	31898.58315
11042	37938.58315
11043	19910.58315
11044	27355.17124
11045	27461.57108
11046	27993.57108
11047	34487.12936
11048	22528.12936
11049	17103.50208
11050	29902.50208
11051	26315.50208
11052	43042.09147
11053	26591.09147
11054	22764.09147
11055	19653.09147
11056	26614.82636
11057	32111.82636
11058	12584.82636
11059	19003.73356
11060	19397.73356
11061	22187.73356
11062	17564.73356
11063	13599.4519
11064	25586.4519
11065	22730.4519
11066	25814.13398
11067	22647.13398
11068	18459.13398
11069	25494.60546
11070	18870.60546
11071	16209.60546
11072	25477.51889
11073	15811.51889
11074	16040.86828
11075	18574.86828
11076	20646.79114
11077	26724.79114
11078	23341.65413
11079	19023.65413
11080	43470.65413
11081	13554.08279
11082	27022.08279
11083	22789.08279
11084	34827.08279
11085	31880.4313
11086	16200.4313
11087	29619.93781
11088	21501.93781
11089	24045.09574
11090	27866.09574
11091	13761.09574
11092	19099.57637
11093	33271.57637
11094	26152.57637
11095	35032.01171
11096	21152.01171
11097	18159.04489
11098	19076.69286
11099	30281.69286
11100	26452.45326
11102	26628.14089
11103	23282.14089
11104	26182.14089
11105	22986.14089
11106	28021.61049
11107	24603.5483
11108	30171.5483
11109	18521.5483
11110	18557.5483
11111	26422.71847
11112	26599.95558
11113	19242.05908
11114	32380.05908
11115	47499.64291
11116	24535.64291
11117	23695.64291
11118	18709.64291
11119	21671.61282
11120	17766.61282
11121	28658.46216
11122	22042.46216
11123	21353.59714
11124	19981.59714
11125	15522.59714
11126	20734.59714
11127	20538.39553
11128	32300.39553
11129	18900.39553
11130	20737.39553
11131	31656.39553
11132	17459.5529
11133	30100.08477
11134	21388.08477
11135	14347.08477
11136	17408.08477
11137	24873.08477
11138	26182.46332
11139	28887.46332
11140	15587.46332
11141	23100.46332
11142	18301.46332
11143	17046.36796
11144	30857.36796
11145	20501.36796
11146	29593.36796
11147	21921.36796
11148	22968.22413
11149	19938.04103
11150	13744.04103
11151	12835.04103
11152	42935.04103
11153	30408.84508
11154	17002.84508
11155	19527.84508
11156	24490.68797
11157	17560.68797
11158	33154.68797
11159	18536.45717
11160	24150.45717
11161	29466.58909
11162	17504.58909
11163	33880.94573
11164	31354.94573
11165	17378.94573
11166	14910.85086
11167	21441.71847
11168	28903.85086
11169	34079.26406
11170	19221.26406
11171	21405.26406
11172	23225.25513
11173	30169.25513
11174	27078.25513
11175	27346.25513
11176	23695.80456
11177	21730.80456
11178	24371.37994
11179	25902.37994
11180	28241.37994
11181	24065.34137
11182	21118.34137
11183	23338.1647
11184	26699.1647
11185	21108.35994
11186	20810.35994
11187	23644.35994
11188	17589.22492
11189	28046.22492
11190	24641.08707
11191	21122.08707
11192	21575.90169
11193	16982.90169
11194	21068.90169
11195	24477.90169
11196	20090.90169
11197	22110.97724
11198	15989.97724
11199	28328.97724
11200	17282.89089
11201	20158.64379
11202	26449.64379
11203	20535.54901
11204	20457.54901
11205	24146.0837
11206	21010.0837
11207	30145.22631
11208	27165.22631
11209	24707.67636
11210	24955.14777
11211	26500.14777
11212	15513.14777
11213	29064.24618
11214	16384.24618
11215	18281.24618
11216	28733.70879
11217	22937.32471
11218	27472.32471
11219	17217.32471
11220	26875.42468
11221	28945.42468
11222	18882.30564
11223	23749.30564
11224	25498.30564
11225	29600.30564
11226	22079.65512
11227	33431.65512
11228	16866.65512
11229	21511.94681
11230	19374.94681
11231	22718.94681
11232	21068.4836
11233	14781.4836
11234	18772.73063
11235	21404.00213
11236	31706.00213
11237	23707.12165
11238	27273.12165
11239	15463.12165
11240	22308.4153
11241	20136.4153
11242	31009.4153
11243	27111.01873
11244	31948.01873
11245	16202.01873
11246	28941.01873
11247	24253.50194
11248	18810.50194
11249	22594.50194
11250	18859.9306
11251	37113.9306
11252	21269.9306
11253	12869.9306
11254	25898.9306
11255	20546.94431
11256	15561.25132
11257	27731.25132
11258	20796.25132
11259	15953.25132
11260	34266.25132
11261	26282.54188
11262	17805.54188
11263	14286.54188
11264	36282.54188
11265	28323.11359
11266	21750.11359
11267	22796.11359
11268	20745.11359
11269	15285.36502
11270	22956.8713
11271	13213.8713
11272	23334.8713
11273	14973.42744
11274	21466.20479
11275	24299.20479
11276	15517.20479
11277	28621.90399
11278	14617.90399
11279	32052.90399
11280	13107.90399
11281	14092.90399
11282	23489.17055
11283	19610.34825
11284	21847.21355
11285	37990.21355
11286	25817.21355
11287	14428.21355
11288	29814.56143
11289	20506.56143
11290	30765.89891
11291	20354.21737
11292	25866.21737
11293	17116.21737
11294	17426.21737
11295	25223.74055
11296	19010.74055
11297	20473.74055
11298	21391.74055
11299	21707.70697
11300	20168.70697
11301	14405.70697
11302	22703.70697
11303	19092.70697
11304	31115.84354
11305	10783.38761
11306	27184.53214
11307	17581.53214
11308	23712.90535
11309	30700.33751
11310	23854.49971
11311	22359.49971
11312	25424.49971
11313	18555.49971
11314	16377.49567
11315	21057.49567
11316	18606.49567
11317	27814.49567
11318	23339.33498
11319	21000.42976
11320	21221.1108
11321	21799.1108
11322	12838.18429
11323	24470.18429
11324	39015.53427
11325	23825.06112
11326	17314.06112
11327	23046.01265
11328	23699.01265
11329	23850.01265
11330	17663.01265
11331	29191.61846
11332	43187.23695
11333	24213.23695
11334	24653.23695
11335	22847.23695
11336	22185.97895
11337	34228.97895
11338	25008.97895
11339	25235.97895
11340	15079.97895
11341	26271.241
11342	20939.241
11343	28960.65291
11344	23849.65291
11345	24043.65291
11346	20883.86439
11347	16057.86439
11348	35103.86439
11349	20549.86439
11350	22077.04833
11351	21488.04833
11352	24266.04833
11353	20154.52769
11354	22045.52769
11355	22361.52769
11356	20923.6279
11357	26598.6279
11358	22621.6279
11359	13455.6279
11360	23536.6279
11361	22415.6279
11362	22845.18552
11363	29370.18552
11364	18461.18552
11365	19898.84768
11366	33255.06155
11367	18834.06155
11368	18809.06155
11369	23548.06155
11370	20039.50632
11371	24044.50632
11372	29267.96949
11373	25216.96949
11374	19913.96949
11375	28840.96949
11376	28737.69719
11377	24315.69719
11378	23327.79153
11379	12986.79153
11380	38677.8711
11381	22580.8711
11382	21830.8711
11383	20651.8711
11384	17890.93974
11385	22016.93974
11386	21032.72206
11387	21698.43752
11388	32872.43752
11389	17574.43752
11390	15172.4308
11391	20515.4308
11392	28122.4308
11393	32058.4308
11394	19048.52163
11395	21116.52163
11396	21500.52163
11397	22459.52163
11398	25848.34014
11399	20198.34014
11400	18762.34014
11401	31496.72235
11402	29397.80832
11403	23570.78934
11404	28382.85193
11405	18506.85193
11406	19504.15637
11407	24859.15637
11408	29463.53467
11409	24765.53467
11410	34392.07745
11411	23964.07745
11412	17781.07745
11413	24177.51916
11414	19558.51916
11415	23828.2806
11416	21225.2806
11417	16567.648
11418	19199.648
11419	30437.52511
11420	24074.52511
11421	19814.52511
11422	18643.37171
11423	15224.37171
11424	34434.12963
11425	18250.12963
11426	20205.12963
11427	25623.35936
11428	17301.35936
11429	17833.35936
11430	20449.35936
11431	17039.18761
11432	15693.78598
11433	16240.78598
11434	21121.72391
11435	23755.43358
11436	19410.43358
11437	21073.43358
11438	14914.59227
11439	26614.59227
11440	25467.59227
11441	23741.46003
11442	21078.46003
11443	20405.46003
11444	24364.46003
11445	17191.90877
11446	17687.99672
11447	23815.99672
11448	19980.99672
11449	22841.99672
11450	26549.18689
11451	19300.18689
11452	30672.18689
11453	22845.90904
11454	20950.57022
11455	24952.57022
11456	17569.57022
11457	25519.57022
11458	18242.57022
11459	18629.54909
11460	31096.54909
11461	20938.54909
11462	37531.89395
11463	25971.89395
11464	15338.89395
11465	29268.77629
11466	15492.77629
11467	32339.77629
11468	19346.77629
11469	19820.77629
11470	20304.79857
11471	28310.86125
11472	20132.86125
11473	14770.90722
11474	24668.63998
11475	26333.39576
11476	17726.39576
11477	29567.39576
11478	21187.72506
11479	32961.72506
11480	20851.72506
11481	32770.43098
11482	12283.43098
11483	23469.29073
11484	35110.29073
11485	20548.9407
11486	21043.18808
11487	23006.36655
11488	27044.75149
11489	26320.75149
11490	27612.16393
11491	18133.16393
11492	25206.65761
11493	27769.65761
11494	16951.58585
11495	23778.0559
11496	20489.02347
11497	25313.02347
11498	28556.30839
11499	18895.54803
11500	23728.54803
11501	20696.7464
11502	24085.7464
11503	15331.65995
11504	19945.8074
11505	20555.54563
11506	27797.23782
11507	26876.90474
11508	24368.90474
11509	24335.65053
11510	20709.69725
11511	23610.60048
11512	19378.96848
11513	14899.71221
11514	27332.17916
11515	24726.98719
11516	29279.17055
11517	17403.27141
11518	28027.75039
11519	34879.75039
11520	31694.72506
