# Supplementary material for: Genetic architecture of terpene chemistry and growth traits and the impact of inbreeding on these traits in western redcedar (Thuja plicata)
Source: Evol Appl. 2023 Jan 12;16(3):673–87. doi: 10.1111/eva.13526 (PMC10033848; doi:10.1111/eva.13526)
Supplement: Supplementary file 3 — Dataset S2 [file EVA-16-673-s001.gz › b-thujaplicinol_adjusted_phenotypes.txt]

ID	adj_phen
10001	67.71614035
10002	44.83123361
10003	49.90527662
10004	48.9580405
10005	41.52084278
10006	135.1010977
10007	80.90531848
10008	24.66961557
10009	48.99747715
10010	38.52169893
10011	41.70810979
10012	59.62645403
10013	33.21516061
10014	136.7574951
10015	242.2307932
10016	45.6138328
10017	-38.4861672
10018	55.60015227
10019	43.28483745
10020	87.6763492
10021	116.3455702
10022	101.2675424
10023	252.2596811
10024	58.53579907
10025	52.85420487
10026	33.50922295
10027	20.45979256
10028	46.54083362
10029	116.7667523
10030	38.34488441
10031	22.38954958
10032	47.75983742
10033	39.91996387
10034	97.57942104
10035	78.51272959
10036	56.04195338
10037	46.5259846
10038	73.84152634
10039	154.7034026
10040	69.27399259
10041	31.92555049
10042	107.4513957
10043	79.29275982
10044	44.21892144
10045	78.69561232
10046	25.38531103
10047	36.09521631
10048	36.72771407
10049	119.5353496
10050	153.5274227
10051	25.03079966
10052	75.89532161
10053	63.9782979
10054	96.09901111
10055	20.44452429
10056	73.47361103
10057	43.1365193
10058	24.55023151
10059	41.10141871
10060	86.81734443
10061	43.5493011
10062	138.0982985
10063	60.70177035
10064	47.03562488
10065	107.7972187
10066	45.68217872
10067	58.22146465
10068	54.07710129
10069	96.45303498
10070	88.86190251
10071	236.314739
10072	24.1076377
10073	61.79263383
10074	45.09826228
10075	62.84222712
10076	56.40716688
10077	63.04628542
10078	74.6736521
10079	48.71562171
10080	28.02475586
10081	28.69820655
10082	69.87811274
10083	42.89466872
10084	35.28096726
10085	58.18502519
10086	30.78460487
10087	41.04251193
10088	41.40784404
10089	33.48585569
10090	224.3288925
10091	46.7465014
10092	54.08882267
10093	69.24308585
10094	31.92747607
10095	90.66175729
10096	113.7454488
10097	22.43039587
10098	120.0315893
10099	74.60041466
10100	118.2274162
10101	70.87457641
10102	106.8631797
10103	20.06304015
10104	53.14223511
10105	56.0747588
10106	44.50926736
10107	26.65715573
10108	227.5639015
10109	28.42377624
10110	54.86738297
10111	33.14868084
10112	71.12707791
10113	48.00473842
10114	41.93331499
10116	35.84757845
10118	60.53975015
10119	30.57944562
10120	46.07691604
10121	24.96076084
10122	27.19065211
10123	33.36254139
10124	41.50367637
10125	247.4430858
10126	27.64516898
10127	76.95063208
10128	46.90713095
10129	66.41265026
10130	4.975128849
10131	65.71908086
10132	61.15475391
10134	41.92455155
10135	172.2106174
10136	38.38774706
10137	105.3458933
10138	46.43232747
10139	16.0598254
10140	29.75365413
10141	103.6073717
10142	43.67316094
10143	42.47996546
10144	28.10667949
10145	69.44758032
10146	44.02251043
10147	40.97297279
10148	41.40525736
10149	25.54530223
10150	145.5654363
10151	69.86289215
10152	95.94094536
10153	29.48784615
10154	44.09126867
10155	73.09299998
10156	381.2724024
10157	121.6761794
10158	54.55333799
10159	51.91105544
10160	100.1827778
10161	18.78853605
10162	96.94069508
10163	59.3649651
10164	176.1043547
10165	45.1304161
10166	48.05015509
10167	101.3581474
10168	93.76454741
10169	58.99517462
10170	22.18963065
10171	36.32292229
10172	97.49584855
10173	53.70148214
10174	40.75310923
10175	29.75659403
10176	47.79609146
10177	59.26556551
10178	190.6806322
10179	57.16265534
10180	47.72144862
10181	211.3223869
10182	43.26540229
10183	31.44120166
10184	222.5469484
10185	68.7146867
10186	-1.063395485
10187	36.74656611
10188	56.40994801
10189	52.74764815
10190	39.76118505
10191	69.10670617
10192	3.603916502
10193	48.81740104
10194	30.13660452
10195	80.47453681
10196	71.4446753
10197	29.65660154
10198	139.1598094
10199	63.2809014
10200	123.0743317
10201	52.21884012
10202	76.52334215
10203	30.33158791
10204	71.36640952
10205	101.807392
10206	108.1233865
10207	25.61735601
10208	210.1906675
10209	26.91710803
10210	41.81373074
10211	41.68236303
10212	38.25777886
10213	50.22369214
10214	50.87780825
10215	150.4767172
10216	15.75394395
10217	76.65828301
10218	40.67502028
10219	37.28611976
10220	25.35142549
10221	30.57093582
10222	23.07455054
10223	48.56573183
10224	59.26238025
10225	93.43393314
10226	49.97927859
10227	40.26614833
10228	47.58522962
10229	224.6990269
10230	81.75896838
10231	107.1569565
10232	41.49726866
10233	-9.472354686
10234	263.3395669
10235	37.79058977
10236	55.03773048
10237	46.97040151
10238	83.48247278
10239	44.94827112
10240	65.07350629
10241	35.8495182
10242	135.2105941
10243	52.08170966
10245	0.881601081
10246	54.31414621
10247	38.43641914
10248	49.92051007
10249	140.2458224
10250	131.5663948
10251	204.3417962
10252	44.80572931
10253	55.95223384
10254	48.70354723
10255	74.0398619
10256	54.8670665
10258	61.99227388
10259	92.50474817
10260	52.63194976
10261	63.10093966
10262	62.61421118
10263	49.64020847
10264	30.05181642
10265	34.56794012
10266	53.54490734
10267	78.66783729
10268	65.97560561
10269	80.05705315
10270	50.40042397
10271	60.55861528
10272	46.25968807
10273	367.9126489
10274	79.50290389
10275	112.5361918
10276	70.41960468
10277	67.00870174
10278	55.33122295
10279	68.26442147
10280	94.37041654
10281	35.1661236
10282	104.854126
10283	244.8439711
10284	59.65646369
10285	53.38122605
10286	140.8913202
10287	70.59228015
10288	123.9917707
10289	68.21651733
10290	25.84258875
10291	28.62075199
10292	76.59983486
10293	60.89994923
10294	68.88518209
10295	64.41800683
10296	30.74178204
10297	353.8809599
10298	81.49505031
10299	97.95102986
10300	38.10230899
10301	91.27629941
10302	36.05850041
10303	83.8566332
10304	48.88750367
10305	77.16194158
10306	90.79444504
10307	91.1303008
10308	58.81396248
10309	99.75792827
10310	20.4647116
10311	46.94559982
10312	45.56435078
10313	45.79529064
10314	131.5621287
10315	32.86720491
10316	31.08847795
10317	49.69606659
10318	55.34963399
10319	84.91198845
10320	81.16303622
10321	83.47344929
10323	108.3707999
10324	103.542303
10325	55.54014998
10326	65.97972162
10327	23.39557464
10328	34.73582442
10329	53.17749886
10330	116.0700331
10331	33.31276911
10332	31.51990189
10333	62.98372499
10334	38.63829111
10335	29.46870758
10336	34.72066116
10337	118.3135992
10338	38.0742413
10339	139.2797435
10340	28.87776104
10341	51.22959952
10342	43.77283505
10343	67.77706538
10344	45.76866432
10345	39.98231976
10346	134.5420897
10347	46.9864545
10348	70.3660534
10349	25.06633513
10350	59.70942428
10351	54.80923633
10352	51.90969419
10353	46.34812383
10354	36.00892595
10355	46.77053387
10356	21.45699905
10357	75.66473129
10358	77.91286242
10359	43.95378577
10360	-32.53091919
10361	102.4704794
10362	41.48812783
10363	42.66867859
10364	46.28716334
10365	58.87904674
10366	26.3391072
10367	23.4391072
10368	57.72552826
10369	58.2822942
10370	45.88972557
10371	36.35483413
10372	52.24725997
10373	76.05801759
10374	142.3573781
10375	54.58710164
10376	53.8588482
10377	34.09329461
10378	45.71523999
10379	48.99120787
10380	33.80811961
10381	42.49569721
10382	29.07444623
10383	16.6531872
10384	93.63304063
10385	68.02339935
10386	72.83878158
10387	42.12084186
10388	54.89653874
10389	26.28095939
10390	56.68583742
10391	56.70172064
10392	33.12810391
10393	97.40690584
10394	111.9376468
10395	58.66983873
10396	79.8540306
10397	79.00938757
10398	53.87633712
10399	82.54838499
10400	42.0729508
10401	103.6776724
10402	99.97047571
10403	23.28304065
10404	51.56195311
10405	57.89542599
10406	7.015688769
10407	55.12349974
10408	45.93180309
10409	31.99469658
10410	64.74240087
10411	44.5310669
10412	48.00710619
10413	141.1220139
10414	63.5588973
10415	110.4915859
10416	121.5672606
10417	115.1276807
10418	67.23821517
10419	126.106325
10420	45.2391072
10421	58.72649386
10422	28.15712127
10423	70.35642904
10424	322.553577
10425	23.91417243
10426	49.31281622
10427	56.77424948
10428	112.5770638
10429	53.00501192
10430	31.92576742
10431	51.2544698
10432	34.48149391
10433	15.95259741
10434	49.50479439
10435	68.77570679
10436	48.44572037
10437	93.28908941
10438	57.19440471
10439	20.49366057
10441	33.56888724
10442	82.65246216
10443	59.56529145
10444	39.57284251
10445	26.94246106
10446	42.09606781
10447	77.04837484
10448	46.15476748
10449	110.7679403
10450	105.0762417
10451	65.03384246
10452	32.53694632
10453	14.43694632
10454	51.51714768
10455	87.53298636
10456	28.52316053
10457	46.26493621
10458	42.41998224
10459	62.76707594
10460	50.73644156
10461	51.04017467
10462	67.84323607
10463	55.57238956
10464	173.074592
10465	36.45646849
10466	42.23392551
10467	60.26458825
10468	35.93950956
10469	70.55835538
10470	52.9293772
10471	132.8299154
10472	35.10647839
10473	111.9445808
10474	39.20983338
10475	39.30912766
10476	32.98460086
10477	57.75448501
10478	59.58210182
10479	103.9197953
10480	72.774989
10481	65.77220651
10482	-8.056028907
10483	45.7904561
10484	34.10535192
10485	49.59982792
10486	39.17856887
10487	34.73541501
10488	28.34931196
10489	28.40839557
10490	38.88991009
10491	46.09176199
10492	137.1774918
10493	34.06130627
10494	170.3294476
10495	46.68640545
10496	135.9413398
10497	71.70696618
10498	88.39533266
10499	81.34408375
10500	56.37446063
10501	269.0962889
10502	17.4765743
10503	69.38833602
10504	101.5700639
10505	55.11333461
10506	99.86806948
10507	34.21311888
10508	105.9464723
10509	56.96081943
10510	112.7840319
10511	95.67173512
10512	54.20809005
10513	80.76997301
10514	70.36617568
10515	111.683071
10516	49.76689465
10517	87.81620411
10518	77.38490365
10519	27.73905396
10520	64.5574661
10521	20.29698519
10522	231.0701101
10523	141.5000528
10524	17.52872761
10525	68.4093934
10526	123.3774226
10527	126.8355799
10528	29.44605795
10529	88.98092202
10530	34.44117991
10531	80.32478618
10532	78.57011012
10533	74.40202477
10534	117.0040286
10535	35.91839236
10536	70.94423914
10537	207.6733338
10538	652.3701101
10539	278.4284077
10540	11.57840425
10541	3.229378838
10542	31.49405221
10543	42.44348747
10544	93.83746914
10546	40.40039299
10547	242.9877165
10548	19.20531488
10549	59.50035383
10550	11.36364657
10551	28.39612625
10552	38.51563968
10553	26.15842986
10554	14.20703478
10555	141.3963862
10556	56.90294928
10557	131.7882068
10558	51.86823355
10559	35.3088116
10560	60.21027956
10561	87.54235579
10562	103.0534152
10563	16.10550773
10564	84.48668976
10565	28.00540873
10566	43.69705818
10567	74.80719935
10568	34.05857282
10569	124.3765206
10570	150.9975295
10571	39.47269552
10572	33.51257777
10573	74.01148103
10574	64.18748483
10575	46.9199163
10576	65.44200664
10577	18.39474931
10578	28.46535493
10579	244.8083247
10580	23.79590713
10581	29.41316017
10582	-28.2122835
10583	195.2877165
10584	20.35403821
10585	67.58635207
10586	12.45927138
10587	21.65915642
10588	329.4232621
10589	182.0664367
10590	253.6607359
10591	168.321561
10592	119.4238644
10593	-11.70594779
10594	43.73820924
10595	50.56010916
10596	126.1453711
10597	33.66453859
10598	54.83522294
10601	64.07745531
10602	52.46624796
10603	4.0917974
10604	114.6769744
10605	27.10078138
10606	42.92572567
10607	1.819916298
10608	210.0150716
10609	136.7437422
10610	71.84500171
10611	30.1103206
10612	117.5064815
10613	0.1598571
10614	42.78318746
10615	30.28427928
10617	38.48228577
10618	53.55981158
10619	41.01906782
10620	72.54693374
10621	34.85054232
10622	131.9555852
10623	264.5802873
10624	-5.099223635
10625	74.17566338
10626	68.65215657
10627	37.81424683
10628	50.42820069
10629	43.0545932
10630	30.10950279
10631	8.287245493
10632	38.79390111
10633	103.9790604
10634	727.25596
10635	65.94776242
10636	96.80609078
10637	266.1167726
10638	137.4877165
10639	24.68341682
10640	54.4564607
10641	448.2671076
10642	1.487716499
10643	54.38211951
10644	-0.356610914
10645	59.79099653
10646	43.55695035
10647	57.23687016
10648	14.96939121
10649	87.41349778
10650	40.02879878
10651	20.38516492
10652	93.44441842
10653	23.90563488
10654	64.25987615
10655	75.43181509
10656	51.13930723
10657	10.91599631
10658	131.0617447
10659	60.10557392
10660	135.2885391
10661	39.63221287
10662	-8.238255273
10663	34.57268154
10664	95.2407664
10665	150.9973673
10666	41.90255982
10667	169.4224389
10668	-23.43825527
10669	39.42087375
10670	21.19543661
10672	154.6620071
10673	17.12717788
10674	23.3053314
10675	30.1871548
10676	21.16703754
10677	32.82943878
10678	26.38847839
10679	107.4453
10680	78.36252133
10681	181.6357156
10682	228.7764543
10683	25.36802983
10684	263.1572006
10685	37.23397135
10686	39.87559273
10687	57.76157332
10688	75.58507836
10689	83.37424943
10690	211.8232118
10691	46.54771873
10692	45.70200245
10693	47.10913405
10694	51.58415151
10695	72.06954117
10696	90.34800411
10697	34.95607692
10698	140.2046348
10700	209.4333277
10701	65.26532986
10702	71.88795492
10703	33.82489165
10704	76.23774998
10705	32.06791928
10706	113.065459
10707	30.05584442
10708	44.53086002
10709	125.787534
10710	33.13181509
10711	50.65033052
10712	76.41391115
10713	28.42368305
10714	109.8589094
10715	60.56605489
10716	104.962959
10717	47.37584399
10718	61.00332866
10719	41.32708472
10720	27.50714137
10721	45.14166169
10722	46.91705179
10723	31.45553731
10724	-11.71784335
10725	27.03044666
10726	230.7463165
10727	32.19894381
10728	20.31086527
10729	37.55950735
10730	52.71466479
10731	78.98383819
10732	48.95183495
10733	30.58827491
10734	178.4724453
10735	29.41889309
10736	30.29696467
10737	124.4795452
10738	55.02185227
10739	69.91804822
10740	123.7055603
10741	82.15408174
10742	54.26880798
10743	72.79330231
10744	62.1040809
10745	45.27789141
10746	34.30055934
10747	28.06540328
10748	14.15824045
10749	31.20961415
10750	41.31041484
10751	63.1775229
10752	-5.476483355
10753	9.266308416
10754	37.82349506
10755	77.91145197
10756	54.50319002
10757	27.35380498
10758	61.88980588
10759	82.30980114
10760	50.75758322
10761	45.40775453
10762	166.2101819
10763	64.64699715
10764	22.54179983
10765	41.49891859
10766	32.73380741
10767	38.09938051
10768	66.80569906
10769	-7.674157461
10770	27.31254011
10771	62.72906827
10772	74.27781817
10773	48.86949511
10774	72.06624975
10776	32.53055906
10777	50.54030225
10778	29.82270079
10779	27.79167123
10780	46.44286574
10781	28.75528362
10782	76.26928866
10783	24.54263427
10784	36.76169362
10785	31.86358429
10786	36.46224598
10787	23.93460911
10788	93.06803476
10789	22.78363717
10790	44.20225084
10791	89.0746854
10792	35.80556341
10793	95.96463918
10794	151.0437902
10795	39.84210983
10796	48.23180538
10797	37.20807139
10798	35.69552234
10799	57.71546553
10800	21.32040079
10801	41.30028305
10803	48.39663602
10804	30.71049971
10805	77.24132177
10806	38.5311988
10807	20.46618274
10808	47.74464928
10809	43.63110825
10810	62.16781336
10811	24.28344455
10812	-0.965393901
10813	13.45520628
10814	93.69329344
10815	29.43994596
10816	304.5141922
10817	48.03102411
10818	18.66803746
10819	36.28860424
10820	35.56261
10821	31.62311525
10822	64.87832148
10823	121.4169456
10824	48.13639338
10825	55.72464153
10826	28.98359367
10827	38.70111329
10828	35.37727174
10829	51.32205814
10830	44.11031642
10831	50.8670866
10832	34.74587611
10833	39.53513818
10834	48.83240923
10835	46.25426661
10836	60.88386931
10837	124.6705477
10838	-18.09038577
10839	66.56868751
10840	66.1739677
10841	70.22567658
10842	106.1805646
10843	58.00823728
10844	74.69758374
10845	101.8313547
10846	40.18585638
10847	29.71930699
10848	46.93351686
10849	56.61188944
10850	39.05467031
10851	65.14219003
10853	35.87208935
10854	28.35554231
10855	31.97614552
10856	9.291228645
10857	35.28192549
10858	42.40778614
10859	66.78303059
10860	72.53262429
10861	33.11892384
10862	45.07062896
10863	48.29403307
10864	397.4382019
10865	18.14868254
10866	57.06455209
10867	14.08135396
10868	46.43872609
10869	35.03303964
10870	24.98325397
10871	41.95031557
10872	85.30293953
10873	29.78902044
10874	44.38199616
10875	96.60310483
10876	43.56953116
10877	45.7465801
10878	37.56518786
10879	41.41219936
10880	20.50709109
10881	58.76960052
10882	54.40398178
10883	22.00014731
10884	57.00379891
10885	45.06303408
10886	43.87948927
10887	22.45669746
10888	5.991228645
10889	40.10652025
10890	61.24146125
10891	56.11388869
10892	59.66621389
10893	96.54475062
10894	77.46780448
10895	30.95826669
10896	31.73533784
10897	71.15610107
10898	21.5108592
10899	29.6272632
10900	40.10900594
10901	20.6167148
10902	135.1853734
10903	43.56820216
10904	22.71980807
10905	25.5314421
10906	42.1105237
10907	25.99270267
10908	27.51691385
10909	15.52483171
10910	59.33564962
10911	440.7636328
10912	63.77909188
10913	24.70178102
10914	20.46386456
10915	99.46386456
10916	-14.23431387
10917	56.27374788
10918	60.0271704
10919	52.07018223
10920	41.55188116
10921	49.28929987
10922	59.82941187
10923	56.25731509
10924	49.15959068
10925	32.85664103
10926	29.64370148
10927	130.4638646
10928	223.1340368
10929	45.85761563
10930	52.49870922
10931	537.3491553
10932	122.7187888
10933	34.1381685
10934	29.85853176
10935	22.35492421
10936	20.82305467
10937	26.58036431
10938	40.78368007
10939	54.22480939
10940	54.00203163
10941	80.06386456
10942	54.63381927
10943	72.65775437
10944	161.4573974
10945	183.404715
10946	131.9005402
10947	120.9659386
10948	138.0254894
10949	92.71269817
10950	130.0794498
10951	25.40793504
10952	21.955118
10953	35.21785956
10954	35.66393038
10955	40.20047026
10956	76.33688502
10957	47.09084712
10958	31.35065399
10959	6.391939602
10960	31.55457647
10961	48.37185866
10962	36.20252099
10963	114.2188761
10964	68.95277867
10965	47.87814605
10966	45.17912767
10967	84.61205461
10968	43.81127944
10969	88.90195003
10970	45.47123936
10971	29.23181362
10972	43.30400303
10973	0.507446507
10974	41.56742949
10975	42.19969711
10976	16.36933188
10977	22.79038175
10978	37.96511901
10979	41.32050594
10980	62.78979234
10981	98.92414189
10982	103.7963912
10983	57.45857866
10984	22.80055373
10985	55.18017267
10986	73.76397625
10987	39.43949275
10988	191.3603565
10990	14.51568107
10991	15.95789053
10992	45.06754935
10993	438.2085409
10994	19.15505717
10995	22.61104225
10996	62.00593355
10997	22.66452557
10998	28.65119181
10999	35.06700378
11000	48.53271991
11001	20.24996872
11002	108.8871126
11003	48.51396521
11004	27.25538074
11005	45.06259654
11006	69.09111183
11007	119.8096974
11008	49.48972631
11009	127.6298335
11010	36.69164838
11011	39.06900927
11013	85.51641186
11014	50.900455
11015	63.93665488
11016	57.08379517
11017	0.560552674
11018	47.49195543
11019	48.23558432
11020	42.07892098
11021	40.74031977
11022	40.97535169
11023	67.84323607
11024	29.01528387
11025	117.3344186
11026	60.04547623
11027	3.933003478
11028	13.97005289
11029	26.93377181
11030	38.59437133
11031	55.25750678
11032	115.8552884
11033	46.10336495
11034	75.01784112
11035	46.12365017
11036	46.49566512
11037	50.52545584
11038	73.9154039
11039	148.2512347
11040	10.71422878
11041	79.83944804
11042	49.75142625
11043	34.79065984
11044	87.42511009
11045	107.0368134
11046	175.4124183
11047	34.0418118
11048	26.68559015
11049	44.87029567
11050	39.49550514
11051	19.42935111
11052	7.031798562
11053	44.73919857
11054	69.10781543
11055	133.6678816
11056	37.17719459
11057	27.59016924
11058	143.1443197
11059	33.89864429
11060	30.99726869
11061	-2.986461489
11062	26.86452189
11063	37.20825429
11064	114.1073812
11065	156.9737463
11066	53.52273238
11067	18.76469863
11068	69.49478945
11069	10.14643504
11070	45.24666805
11071	-26.16820144
11072	27.71824337
11073	19.78276248
11074	40.79563006
11075	59.31807221
11076	73.26286726
11077	45.24870976
11078	177.2136594
11079	6.694618507
11080	42.60151773
11081	45.65177328
11082	84.39023655
11083	40.75310287
11084	190.4808898
11085	101.0415414
11086	42.94684465
11087	44.40200397
11088	58.50706869
11089	32.3404606
11090	99.69589329
11091	9.310249491
11092	46.46469647
11093	40.1927047
11094	23.43825848
11095	42.51303052
11096	89.50083816
11097	73.36948442
11098	215.8165374
11099	66.1236224
11100	140.3407715
11101	53.48082578
11102	4.836854041
11103	91.35369038
11104	45.57087914
11105	18.66917028
11106	112.2430553
11107	18.62773831
11108	48.90331042
11109	16.17082638
11111	81.56230967
11112	24.4361973
11113	128.7473582
11114	238.5544127
11115	66.40230687
11116	1.374010667
11117	74.68249251
11118	144.8707528
11119	31.03680906
11120	8.25292524
11121	37.11929747
11122	49.16656116
11123	23.17656515
11124	39.15364818
11125	135.9294183
11126	11.13110648
11127	17.92441992
11128	50.62121262
11129	39.90466496
11130	-3.669669629
11131	24.02346801
11132	45.64739529
11133	19.395101
11134	-9.630760937
11135	24.91422721
11136	52.65195336
11137	217.8973718
11138	38.78218809
11139	15.06828975
11140	138.6846187
11142	53.07917806
11143	38.63954721
11144	44.52545269
11145	17.98496199
11146	58.36263742
11147	97.53354268
11148	-18.00198833
11149	305.6296533
11150	253.6780165
11151	19.61198998
11152	127.0789181
11153	94.98461129
11154	29.87451214
11155	-8.51018087
11156	36.27690439
11157	59.45855059
11158	10.62923113
11159	62.37539847
11160	28.71995249
11161	25.72081289
11162	148.0772825
11163	7.697858362
11164	28.41748428
11165	64.91411894
11166	83.95608848
11167	12.53061344
11168	201.838208
11169	315.1232789
11170	57.24572982
11171	18.44390608
11172	76.47434821
11173	84.53909362
11174	60.14621932
11175	70.4330213
11176	15.02361448
11177	15.16845642
11178	38.86208248
11179	46.07008348
11180	121.4483564
11181	17.19627613
11182	82.06769967
11183	5.864584311
11184	59.18875013
11185	100.7521534
11186	-10.57819429
11187	62.76253465
11188	11.52733011
11189	10.90711185
11190	27.71323108
11191	144.437631
11192	33.5375391
11193	38.84267611
11194	130.8745252
11195	81.24274438
11196	38.27125771
11197	453.3377542
11198	36.75629155
11199	48.1495465
11200	45.37056748
11201	36.85275617
11202	11.35441274
11203	12.067069
11204	47.29601223
11205	30.3324278
11206	20.98852127
11207	33.40013873
11208	91.42933878
11209	130.8333152
11210	31.94363828
11211	43.667675
11212	68.98508553
11213	94.24653547
11214	24.04863543
11215	245.0559958
11216	17.04292587
11217	19.27684706
11218	101.0526406
11219	94.88450714
11220	76.28605234
11221	58.31579992
11222	6.219881173
11223	31.69166282
11224	-33.58011883
11225	111.7238368
11226	36.82053561
11227	78.93899808
11228	74.04916982
11229	53.12521733
11230	-25.75045765
11231	50.35422277
11232	71.84614706
11233	31.93903522
11234	187.9801067
11235	73.95219544
11236	78.02743751
11237	48.12694162
11238	26.95177366
11239	65.76146592
11240	162.6469396
11241	30.77228227
11242	43.33403327
11243	100.0173197
11244	176.159326
11245	47.83333125
11246	219.2009575
11247	8.638642819
11248	153.801462
11249	27.49503106
11250	152.0069855
11251	-39.72196461
11252	34.99270399
11253	41.94362161
11254	84.05443261
11255	64.28898097
11256	81.84880017
11257	104.1753226
11258	80.88364169
11259	43.63311523
11261	29.74039177
11263	50.26759474
11264	32.69161885
11265	83.47494735
11266	148.2609801
11267	55.40162429
11268	-1.783617264
11269	69.72707894
11270	211.5673711
11271	32.22397349
11272	8.204668226
11273	100.9435876
11274	138.7102352
11275	28.43401912
11276	1.472613085
11277	302.6800008
11278	65.34499022
11279	181.7815676
11280	48.59645391
11281	68.2486369
11282	50.16420481
11283	58.73167729
11284	-10.67206759
11285	172.6210127
11286	112.1739488
11287	114.9330782
11288	100.80944
11289	102.1914674
11290	10.67517148
11291	124.9400666
11292	28.4553943
11293	221.390185
11294	29.12173111
11295	48.97231427
11296	113.767399
11297	135.139225
11298	128.7205572
11299	139.4103785
11300	29.7689517
11301	14.01296309
11302	109.0995427
11303	68.19271001
11304	65.98533917
11305	281.7720209
11306	128.4792067
11307	93.20293222
11308	183.2509983
11309	37.60050022
11310	87.64246506
11311	69.03915898
11312	31.91191049
11313	101.4769595
11314	153.581854
11315	16.05393405
11316	101.4808946
11317	81.74660802
11318	60.36519335
11319	128.1108356
11320	128.667562
11321	58.0922594
11322	66.11719031
11323	118.2686077
11324	26.67584379
11325	76.50322549
11326	234.6886715
11327	433.4853996
11328	71.21793086
11329	166.5531238
11330	57.66900701
11331	100.5722131
11332	69.7621955
11333	75.07501305
11334	65.91259201
11335	115.476435
11336	32.60076082
11337	57.04535267
11338	39.61014586
11339	25.60463593
11340	198.3968288
11341	108.6822231
11342	22.49972652
11343	10.49341388
11344	23.38021757
11345	19.51886589
11346	31.33074529
11347	21.86286018
11348	21.11014475
11349	196.8997711
11350	26.51345294
11351	203.4001408
11352	71.80414321
11353	0.245710742
11354	-13.479391
11355	-1.967390088
11356	38.89254607
11357	49.6453642
11358	9.51748419
11359	88.59427124
11360	70.10063218
11362	38.15173085
11363	25.84163651
11364	45.53421342
11365	39.44840191
11366	49.09333916
11367	36.94226742
11368	56.45587835
11369	91.35577614
11370	36.96964582
11371	10.70603473
11372	27.85333046
11373	20.23393846
11374	42.15821586
11375	41.32871672
11376	78.2310242
11377	250.4328381
11378	22.19441166
11379	-25.24687618
11380	130.6082689
11381	25.64627241
11382	24.48366919
11383	25.48984553
11384	85.07275403
11385	207.894764
11387	25.29004821
11388	72.91244199
11389	44.34905988
11390	55.42441515
11391	10.09130427
11392	47.28678096
11393	32.26356268
11394	33.93435888
11395	124.2459179
11396	-6.838265525
11397	14.56482327
11398	30.54861494
11399	66.32719513
11400	38.04246809
11401	29.96295253
11402	23.14886543
11403	121.1456717
11404	56.26980986
11405	66.57303927
11406	89.51043891
11407	46.60708441
11408	274.1970679
11409	114.9910296
11411	111.8670949
11412	28.04511697
11413	0.665689321
11415	46.37950717
11417	150.722284
11418	39.27142914
11419	1.712510047
11420	109.5419465
11421	62.44377983
11422	4.528236003
11423	44.23378276
11424	29.83049678
11425	64.42967895
11426	33.79074619
11427	147.3567832
11428	41.15816455
11429	33.55183568
11430	25.27226499
11431	35.94484675
11432	51.06679373
11433	18.18133014
11434	28.68092272
11435	43.16036393
11436	22.54703381
11437	16.3309256
11438	56.26225754
11439	21.29119436
11440	41.77015417
11441	40.83614208
11442	26.95406991
11443	38.25389568
11444	83.35594833
11445	180.8472254
11446	30.39208655
11447	20.51525576
11448	25.6139313
11449	90.02824055
11450	58.33243722
11451	21.31046179
11452	34.74871083
11453	46.42864754
11454	53.23301084
11455	38.42772358
11456	59.94071211
11457	39.06516538
11458	55.5593585
11459	164.9762291
11460	26.56185807
11461	97.05172396
11462	0.110174822
11463	35.54253221
11465	89.95418217
11466	28.39154696
11467	39.85751925
11468	39.71486001
11469	16.87933947
11470	69.26270514
11471	17.58579552
11472	46.72247883
11473	88.611782
11474	433.1650745
11475	82.22822805
11476	22.5317017
11477	153.9142179
11478	163.4642168
11479	30.48026152
11480	81.37120836
11481	58.90834862
11482	38.5884516
11483	122.5166782
11484	27.01884522
11485	39.19966101
11486	48.66950075
11487	36.29979935
11488	58.0351105
11489	224.4986207
11490	85.31784602
11491	47.89976027
11492	191.1334682
11493	55.46559774
11494	55.37416336
11495	47.35409716
11496	24.38141219
11497	57.54774456
11498	21.82411329
11499	88.12601734
11500	-14.35785216
11501	93.47054857
11502	89.059324
11503	53.24797869
11504	99.00657572
11505	15.93965691
11506	67.50037982
11507	15.10387448
11508	244.3359488
11509	16.3537899
11510	127.7751713
11511	67.43761056
11512	89.00857195
11513	160.5231687
11514	87.20872049
11515	89.11740712
11516	35.69969068
11517	-15.42658452
11518	47.99675308
11519	2.711525395
11520	25.47628104
