# Supplementary material for: Genetic architecture of terpene chemistry and growth traits and the impact of inbreeding on these traits in western redcedar (Thuja plicata)
Source: Evol Appl. 2023 Jan 12;16(3):673–87. doi: 10.1111/eva.13526 (PMC10033848; doi:10.1111/eva.13526)
Supplement: Supplementary file 3 — Dataset S2 [file EVA-16-673-s001.gz › b-thujaplicin_adjusted_phenotypes.txt]

ID	adj_phen
10001	25.22752041
10002	100.0275204
10003	72.42752041
10004	179.6275204
10005	29.82752041
10006	86.02752041
10007	41.32752041
10008	342.2275204
10009	75.52752041
10010	728.6275204
10011	41.02752041
10012	204.6275204
10013	91.22752041
10014	169.2275204
10015	133.1275204
10016	132.3275204
10017	8.427520406
10018	292.9275204
10019	37.52752041
10020	227.6275204
10021	233.1275204
10022	174.2275204
10023	657.3275204
10024	437.8275204
10025	97.02752041
10026	40.82752041
10027	50.62752041
10028	53.52752041
10029	262.9275204
10030	36.62752041
10031	104.5275204
10032	40.82752041
10033	43.12752041
10034	105.3275204
10035	133.3275204
10036	34.42752041
10037	145.0275204
10038	151.7275204
10039	227.0275204
10040	87.12752041
10041	104.1275204
10042	144.0275204
10043	79.02752041
10044	47.92752041
10045	159.6275204
10046	23.82752041
10047	231.3275204
10048	124.0275204
10049	193.0275204
10050	100.8275204
10051	89.12752041
10052	126.4275204
10053	88.42752041
10054	482.1275204
10055	108.3275204
10056	603.0275204
10057	844.8275204
10058	8.427520406
10059	312.9275204
10060	1123.22752
10061	58.32752041
10062	494.7275204
10063	119.9275204
10064	74.92752041
10065	106.9275204
10066	186.4275204
10067	95.72752041
10068	112.8275204
10069	489.1275204
10070	140.7275204
10071	254.8275204
10072	594.7275204
10073	175.2275204
10074	217.2275204
10075	138.7275204
10076	122.2275204
10077	591.7275204
10078	156.2275204
10079	500.7275204
10080	193.7275204
10081	199.5275204
10082	476.0275204
10083	65.92752041
10084	42.62752041
10085	164.1275204
10086	67.12752041
10087	341.9275204
10088	601.5275204
10089	164.5275204
10090	106.6275204
10091	164.1275204
10092	88.72752041
10093	182.0275204
10094	265.3275204
10095	120.6275204
10096	80.82752041
10097	233.7275204
10098	322.6275204
10099	67.52752041
10100	419.3275204
10101	107.1275204
10102	254.1275204
10103	31.52752041
10104	404.1275204
10105	53.82752041
10106	126.4275204
10107	8.427520406
10108	206.3275204
10109	236.7275204
10110	223.1275204
10111	158.2275204
10112	169.7275204
10113	171.9275204
10114	31.42752041
10115	449.9275204
10116	36.82752041
10117	83.02752041
10118	112.2275204
10119	640.1275204
10120	98.02752041
10121	272.9275204
10122	208.9275204
10123	152.8275204
10124	36.22752041
10125	498.6275204
10126	127.2275204
10127	61.62752041
10128	47.42752041
10129	409.9275204
10130	28.02752041
10131	186.0275204
10132	36.22752041
10133	266.4275204
10134	102.2275204
10135	376.8275204
10136	46.32752041
10137	49.62752041
10138	104.9275204
10139	148.7275204
10140	130.4275204
10141	205.1275204
10142	416.2275204
10143	432.1275204
10144	193.1275204
10145	89.32752041
10146	116.3275204
10147	137.9275204
10148	522.8275204
10149	185.9275204
10150	547.4275204
10151	445.0275204
10152	155.4275204
10153	409.2275204
10154	145.9275204
10155	150.6275204
10156	324.4275204
10157	103.1275204
10158	67.22752041
10159	278.4275204
10160	385.7275204
10161	155.0275204
10162	111.4275204
10163	254.4275204
10164	283.0275204
10165	168.2275204
10166	141.1275204
10167	134.2275204
10168	831.2275204
10169	83.62752041
10170	228.0275204
10171	180.9275204
10172	158.8275204
10173	200.8275204
10174	454.4275204
10175	229.1275204
10176	41.02752041
10177	471.6275204
10178	397.5275204
10179	357.1275204
10180	214.7275204
10181	151.3275204
10182	178.2275204
10183	73.12752041
10184	70.42752041
10185	816.7275204
10186	91.32752041
10187	583.9275204
10188	105.4275204
10189	158.5275204
10190	270.0275204
10191	116.7275204
10192	8.427520406
10193	251.2275204
10194	156.1275204
10195	207.9275204
10196	178.4275204
10197	200.6275204
10198	673.5275204
10199	830.4275204
10200	858.1275204
10201	156.6275204
10202	91.32752041
10203	83.32752041
10204	257.9275204
10205	136.1275204
10206	392.1275204
10207	434.7275204
10208	1089.32752
10209	28.82752041
10210	128.4275204
10211	124.4275204
10212	125.0275204
10213	32.12752041
10214	372.2275204
10215	222.7275204
10216	71.72752041
10217	110.6275204
10218	332.3275204
10219	45.72752041
10220	304.9275204
10221	48.12752041
10222	303.6275204
10223	147.9275204
10224	212.9275204
10225	324.6275204
10226	413.0275204
10227	179.1275204
10228	335.5275204
10229	185.0275204
10230	985.8275204
10231	294.3275204
10232	57.02752041
10233	100.3275204
10234	675.2275204
10235	191.7275204
10236	114.0275204
10237	193.8275204
10238	380.8275204
10239	66.62752041
10240	76.62752041
10241	720.5275204
10242	101.6275204
10243	8.427520406
10244	124.4275204
10245	8.427520406
10246	45.02752041
10247	626.8275204
10248	118.8275204
10249	227.0275204
10250	338.2275204
10251	450.6275204
10252	177.2275204
10253	200.4275204
10254	680.6275204
10255	887.9275204
10256	627.1275204
10258	8.427520406
10259	157.3275204
10260	504.0275204
10261	158.5275204
10262	160.2275204
10263	142.6275204
10264	27.12752041
10265	101.9275204
10266	106.0275204
10267	36.02752041
10268	218.5275204
10269	482.7275204
10270	186.2275204
10271	602.7275204
10272	236.2275204
10273	715.0275204
10274	380.0275204
10275	242.5275204
10276	143.2275204
10277	255.2275204
10278	308.9275204
10279	148.7275204
10280	73.52752041
10281	8.427520406
10282	615.8275204
10283	318.5275204
10284	171.4275204
10285	127.2275204
10286	367.2275204
10287	482.4275204
10288	214.0275204
10289	231.3275204
10290	251.6275204
10291	264.6275204
10292	214.6275204
10293	221.1275204
10294	232.4275204
10295	8.427520406
10296	139.1275204
10297	185.6275204
10298	255.7275204
10299	435.0275204
10300	179.5275204
10301	81.92752041
10302	8.427520406
10303	196.3275204
10304	69.82752041
10305	264.8275204
10306	217.2275204
10307	481.0275204
10308	177.3275204
10309	240.5275204
10310	266.4275204
10311	55.82752041
10312	95.32752041
10313	189.6275204
10314	458.2275204
10315	136.1275204
10316	82.42752041
10317	27.62752041
10318	335.3275204
10319	64.82752041
10320	54.52752041
10321	131.1275204
10323	414.4275204
10324	625.5275204
10325	56.92752041
10326	202.3275204
10327	85.72752041
10328	230.9275204
10329	334.4275204
10330	327.7275204
10331	211.8275204
10332	56.92752041
10333	256.9275204
10334	159.5275204
10335	163.2275204
10336	24.22752041
10337	210.2275204
10338	175.8275204
10339	278.6275204
10340	105.4275204
10341	266.4275204
10342	34.62752041
10343	89.12752041
10344	88.92752041
10345	64.72752041
10346	73.62752041
10347	58.52752041
10348	130.0275204
10349	62.32752041
10350	79.72752041
10351	83.92752041
10352	30.82752041
10353	69.92752041
10354	42.62752041
10355	153.5275204
10356	120.8275204
10357	236.5275204
10358	125.1275204
10359	32.52752041
10360	8.427520406
10361	236.6275204
10362	356.4275204
10363	24.92752041
10364	89.62752041
10365	130.8275204
10366	136.9275204
10367	122.6275204
10368	198.1275204
10369	360.3275204
10370	72.12752041
10371	130.6275204
10372	75.22752041
10373	69.02752041
10374	167.9275204
10375	478.9275204
10376	130.5275204
10377	65.72752041
10378	51.32752041
10379	174.1275204
10380	54.12752041
10381	244.7275204
10382	128.6275204
10383	25.22752041
10384	107.6275204
10385	104.8275204
10386	557.9275204
10387	73.82752041
10388	129.7275204
10389	687.2275204
10390	52.32752041
10391	324.8275204
10392	39.52752041
10393	263.4275204
10394	152.6275204
10395	57.92752041
10396	319.2275204
10397	363.5275204
10398	731.4275204
10399	849.4275204
10400	98.62752041
10401	271.8275204
10402	474.4275204
10403	28.42752041
10404	96.12752041
10405	228.8275204
10406	207.3275204
10407	35.12752041
10408	77.72752041
10409	97.12752041
10410	8.427520406
10411	63.12752041
10412	112.5275204
10413	319.8275204
10414	81.12752041
10415	150.0275204
10416	143.4275204
10417	716.5275204
10418	131.0275204
10419	637.8275204
10420	158.5275204
10421	73.22752041
10422	159.4275204
10423	66.62752041
10424	234.7275204
10425	123.1275204
10426	127.3275204
10427	72.52752041
10428	137.0275204
10429	215.4275204
10430	141.6275204
10431	108.1275204
10432	304.6275204
10433	122.1275204
10434	174.9275204
10435	306.6275204
10436	223.1275204
10437	201.5275204
10438	34.22752041
10439	8.427520406
10440	60.42752041
10441	82.22752041
10442	59.52752041
10443	151.0275204
10444	35.02752041
10445	32.92752041
10446	35.22752041
10447	422.0275204
10448	198.5275204
10449	136.5275204
10450	159.0275204
10451	170.1275204
10452	205.2275204
10453	128.8275204
10454	45.92752041
10455	106.1275204
10456	86.42752041
10457	35.72752041
10458	41.32752041
10459	74.32752041
10460	562.8275204
10461	101.0275204
10462	270.9275204
10463	72.22752041
10464	392.8275204
10465	143.5275204
10466	8.427520406
10467	73.92752041
10468	55.52752041
10469	40.02752041
10470	76.92752041
10471	567.2275204
10472	106.4275204
10473	257.2275204
10474	727.5275204
10475	226.7275204
10476	112.7275204
10477	174.8275204
10478	149.5275204
10479	8.427520406
10480	306.9275204
10481	228.8275204
10482	101.6275204
10483	21.12752041
10484	328.1275204
10485	98.12752041
10486	93.72752041
10487	28.72752041
10488	192.4275204
10489	32.92752041
10490	325.7275204
10491	76.22752041
10492	673.5275204
10493	280.2275204
10494	394.6275204
10495	46.52752041
10496	722.6275204
10497	8.427520406
10498	169.9275204
10499	100.8275204
10500	134.7275204
10501	1348.52752
10502	8.427520406
10503	34.32752041
10504	406.8275204
10505	221.9275204
10506	320.0275204
10507	67.12752041
10508	332.5275204
10509	24.42752041
10510	59.82752041
10511	794.5275204
10512	345.1275204
10513	42.02752041
10514	258.3275204
10515	149.9275204
10516	71.52752041
10517	45.32752041
10518	87.22752041
10519	204.7275204
10520	197.5275204
10521	186.4817412
10522	394.2817412
10523	865.6817412
10524	174.6817412
10525	49.68174122
10526	292.8817412
10527	62.58174122
10528	43.08174122
10529	233.2817412
10530	72.68174122
10531	294.7817412
10532	751.7817412
10533	369.7817412
10534	107.4817412
10535	104.2817412
10536	290.6817412
10537	178.9817412
10538	384.4817412
10539	824.5817412
10540	177.7817412
10541	92.48174122
10542	369.6817412
10543	77.88174122
10544	127.2817412
10545	542.0817412
10546	667.0817412
10547	226.0817412
10548	128.6817412
10549	117.6817412
10550	112.9817412
10551	158.6817412
10552	174.8817412
10553	16.48174122
10554	113.8817412
10555	363.5817412
10556	368.2817412
10557	243.1817412
10558	242.7817412
10559	213.7817412
10560	449.5817412
10561	219.8817412
10562	539.1817412
10563	151.7817412
10564	90.18174122
10565	33.88174122
10566	151.3817412
10567	126.9817412
10568	220.9817412
10569	104.4817412
10570	349.6817412
10571	103.8817412
10572	39.38174122
10573	84.38174122
10574	118.8817412
10575	366.2817412
10576	407.9817412
10577	95.98174122
10578	176.7817412
10579	508.7817412
10580	67.48174122
10581	137.0817412
10582	84.18174122
10583	446.2817412
10584	36.48174122
10585	121.8817412
10586	137.7817412
10587	269.9817412
10588	387.2817412
10589	318.9817412
10590	550.9817412
10591	583.1817412
10592	161.6817412
10593	37.58174122
10594	1030.681741
10595	100.0817412
10596	88.28174122
10597	116.4817412
10598	16.48174122
10599	36.58174122
10600	124.9817412
10601	207.7817412
10602	148.1817412
10603	47.28174122
10604	1120.481741
10605	84.58174122
10606	194.1817412
10607	223.5817412
10608	258.2817412
10609	376.2817412
10610	308.1817412
10611	74.38174122
10612	456.8817412
10613	88.28174122
10614	93.78174122
10615	28.38174122
10616	281.3817412
10617	109.3817412
10618	122.4817412
10619	89.98174122
10620	367.1817412
10621	147.0817412
10622	319.0817412
10623	480.7817412
10624	287.4817412
10625	121.2817412
10626	226.8817412
10627	183.9817412
10628	113.9817412
10629	55.68174122
10630	511.9817412
10631	16.48174122
10632	81.48174122
10633	109.1817412
10634	710.7817412
10635	141.7817412
10636	244.7817412
10637	153.7817412
10638	209.4817412
10639	490.5817412
10640	292.1817412
10641	401.4817412
10642	16.48174122
10643	203.2817412
10644	1840.081741
10645	66.08174122
10646	104.6817412
10647	404.4817412
10648	57.78174122
10649	349.9817412
10650	115.8817412
10651	194.8817412
10652	60.48174122
10653	267.4817412
10654	169.1817412
10655	449.2817412
10656	132.8817412
10657	225.7817412
10658	279.7817412
10659	349.5817412
10660	396.3817412
10661	168.7817412
10662	75.58174122
10663	189.4817412
10664	182.9817412
10665	242.5817412
10666	210.9817412
10667	266.7817412
10668	184.9817412
10669	78.58174122
10670	130.7817412
10671	303.9817412
10672	788.8817412
10673	174.2817412
10674	276.7817412
10675	186.0817412
10676	150.8817412
10677	186.3817412
10678	188.4817412
10679	111.8817412
10680	280.8817412
10681	190.7817412
10682	366.1817412
10683	41.58174122
10684	326.9817412
10685	129.9817412
10686	129.0817412
10687	104.9817412
10688	115.1817412
10689	216.1817412
10690	442.3817412
10691	132.2817412
10692	47.38174122
10693	68.88174122
10694	215.7817412
10695	168.8817412
10696	242.1817412
10697	72.28174122
10698	565.7817412
10700	82.08174122
10701	186.4817412
10702	236.4817412
10703	117.2817412
10704	1020.581741
10705	65.28174122
10706	125.9817412
10707	221.9817412
10708	42.38174122
10709	526.0817412
10710	424.1817412
10711	549.9817412
10712	413.3817412
10713	216.0817412
10714	404.3817412
10715	220.8817412
10716	64.28174122
10717	401.0817412
10718	114.7817412
10719	83.08174122
10720	187.9817412
10721	80.78174122
10722	96.48174122
10723	79.68174122
10724	89.08174122
10725	39.18174122
10726	660.2817412
10727	204.1817412
10728	63.58174122
10729	100.1817412
10730	133.0817412
10731	105.1817412
10732	143.0817412
10733	67.28174122
10734	645.0817412
10735	37.28174122
10736	459.9817412
10737	98.88174122
10738	63.28174122
10739	93.78174122
10740	124.1817412
10741	193.8817412
10742	87.78174122
10743	43.88174122
10744	101.5817412
10745	197.8817412
10746	332.4817412
10747	66.28174122
10748	476.7817412
10749	281.3817412
10750	157.9817412
10751	102.5817412
10752	143.5817412
10753	310.4817412
10754	40.78174122
10755	201.4817412
10756	341.5817412
10757	172.1817412
10758	114.1817412
10759	54.88174122
10760	338.3817412
10761	143.8817412
10762	133.7817412
10763	222.7817412
10764	35.08174122
10765	28.98174122
10766	43.08174122
10767	461.1817412
10768	348.5817412
10769	267.1817412
10770	191.6817412
10771	200.5817412
10772	179.7817412
10773	127.8817412
10774	402.1817412
10776	112.7817412
10777	213.5817412
10778	103.0817412
10779	138.9817412
10780	77.58174122
10781	171.8817412
10782	224.2817412
10783	107.0817412
10784	121.4817412
10785	73.88174122
10786	97.48174122
10787	130.3817412
10788	67.58174122
10789	85.38174122
10790	45.08174122
10791	149.4817412
10792	62.08174122
10793	403.8817412
10794	744.0817412
10795	134.9817412
10796	50.38174122
10797	333.1817412
10798	136.8817412
10799	75.78174122
10800	55.68174122
10801	62.98174122
10803	429.4817412
10804	80.88174122
10805	770.0817412
10806	210.3817412
10807	45.08174122
10808	548.4817412
10809	451.0817412
10810	160.9817412
10811	46.08174122
10812	77.58174122
10813	104.6817412
10814	121.5817412
10815	119.4817412
10816	815.5817412
10817	250.3817412
10818	86.88174122
10819	56.08174122
10820	210.0817412
10821	57.08174122
10822	68.78174122
10823	238.4817412
10824	747.4817412
10825	62.28174122
10826	175.6817412
10827	74.78174122
10828	199.8817412
10829	201.2817412
10830	82.38174122
10831	64.08174122
10832	45.28174122
10833	60.38174122
10834	63.48174122
10835	1116.781741
10836	108.2817412
10837	207.7817412
10838	225.5817412
10839	35.08174122
10840	187.3817412
10841	31.38174122
10842	28.58174122
10843	224.1817412
10844	215.3817412
10845	490.1817412
10846	163.3817412
10847	36.48174122
10848	1020.081741
10849	292.0817412
10850	65.08174122
10851	62.78174122
10853	140.7817412
10854	103.0817412
10855	63.38174122
10856	300.8817412
10857	44.08174122
10858	50.78174122
10859	112.9817412
10860	404.0817412
10861	176.6817412
10862	92.68174122
10863	103.5817412
10864	896.8817412
10865	98.18174122
10866	355.6817412
10867	32.08174122
10868	89.58174122
10869	37.68174122
10870	49.58174122
10871	124.8817412
10872	114.7817412
10873	71.98174122
10874	221.4817412
10875	192.0817412
10876	51.88174122
10877	187.5817412
10878	16.48174122
10879	196.6817412
10880	221.5817412
10881	302.7817412
10882	107.7817412
10883	38.48174122
10884	124.2817412
10885	133.8817412
10886	16.48174122
10887	27.58174122
10888	51.68174122
10889	183.4817412
10890	126.4817412
10891	45.78174122
10892	125.8817412
10893	53.88174122
10894	143.8817412
10895	171.9817412
10896	74.28174122
10897	140.2817412
10898	98.18174122
10899	198.7817412
10900	106.9817412
10901	157.3817412
10902	446.1817412
10903	194.3817412
10904	97.88174122
10905	30.98174122
10906	92.28174122
10907	310.3817412
10908	39.18174122
10909	190.5817412
10910	491.3817412
10911	480.2817412
10912	694.8817412
10913	218.1817412
10914	308.3817412
10915	148.2817412
10916	168.2817412
10917	207.7817412
10918	125.7817412
10919	341.3817412
10920	64.88174122
10921	125.0817412
10922	88.18174122
10923	39.18174122
10924	45.08174122
10925	120.6817412
10926	33.48174122
10927	397.6817412
10928	227.2817412
10929	74.08174122
10930	183.8817412
10931	566.9817412
10932	157.3817412
10933	59.98174122
10934	216.4817412
10935	90.48174122
10936	146.6817412
10937	47.88174122
10938	203.4817412
10939	58.68174122
10940	347.3817412
10941	379.4817412
10942	157.9817412
10943	67.98174122
10944	268.2817412
10945	949.7817412
10946	406.2817412
10947	361.1817412
10948	345.2817412
10949	108.9817412
10950	445.2817412
10951	120.6817412
10952	150.9817412
10953	222.4817412
10954	162.7817412
10955	158.7817412
10956	69.08174122
10957	470.3817412
10958	71.78174122
10959	59.98174122
10960	137.5817412
10961	134.6817412
10962	177.1817412
10963	330.4817412
10964	260.2817412
10965	52.58174122
10966	116.1817412
10967	158.8817412
10968	124.8817412
10969	308.8817412
10970	165.1817412
10971	196.1817412
10972	50.08174122
10973	50.98174122
10974	143.3817412
10975	74.78174122
10976	95.18174122
10977	93.38174122
10978	16.48174122
10979	73.38174122
10980	187.9817412
10981	192.4817412
10982	311.7817412
10983	99.18174122
10984	96.18174122
10985	188.4817412
10986	135.8817412
10987	370.6817412
10988	682.5817412
10990	185.9817412
10991	29.68174122
10992	99.88174122
10993	637.4817412
10994	234.2817412
10995	30.48174122
10996	29.18174122
10997	311.3817412
10998	45.98174122
10999	425.9817412
11000	50.48174122
11001	34.38174122
11002	586.5817412
11003	181.4817412
11004	219.7817412
11005	158.3817412
11006	112.8817412
11007	114.4817412
11008	16.48174122
11009	410.6817412
11010	54.68174122
11011	57.98174122
11013	270.4817412
11014	599.7817412
11015	68.18174122
11016	54.18174122
11017	148.9817412
11018	260.3817412
11019	212.4817412
11020	33.28174122
11021	48.18174122
11022	346.1817412
11023	16.48174122
11024	51.78174122
11025	176.1817412
11026	44.28174122
11027	73.18174122
11028	263.5817412
11029	1189.481741
11030	338.5817412
11031	169.1817412
11032	211.2817412
11033	56.28174122
11034	138.4817412
11035	16.48174122
11036	44.68174122
11037	411.5817412
11038	213.5817412
11039	144.3817412
11040	177.6817412
11041	348.2313644
11042	91.33136438
11043	130.8313644
11044	41.13136438
11045	238.5313644
11046	22.83136438
11047	365.0313644
11048	90.23136438
11049	504.6313644
11050	72.43136438
11051	48.53136438
11052	139.5313644
11053	170.2313644
11054	42.83136438
11055	194.6313644
11056	123.9313644
11057	85.13136438
11058	221.7313644
11059	405.3313644
11060	295.0313644
11061	8.231364376
11062	13.73136438
11063	63.33136438
11064	1157.031364
11065	153.3313644
11066	87.53136438
11067	231.3313644
11068	-0.868635624
11069	21.23136438
11070	93.63136438
11071	179.6313644
11072	-7.968635624
11073	117.1313644
11074	16.53136438
11075	99.23136438
11076	112.9313644
11077	659.5313644
11078	226.9313644
11079	181.0313644
11080	0.331364376
11081	72.33136438
11082	205.9313644
11083	17.03136438
11084	1353.031364
11085	490.7313644
11086	182.2313644
11087	443.7313644
11088	309.2313644
11089	74.73136438
11090	234.8313644
11091	11.83136438
11092	317.5313644
11093	20.83136438
11094	44.83136438
11095	171.7313644
11096	69.03136438
11097	698.1313644
11098	946.1313644
11099	385.3313644
11100	219.0313644
11101	129.4313644
11102	292.6313644
11103	263.6313644
11104	139.2313644
11105	106.4313644
11106	385.4313644
11107	59.73136438
11108	377.8313644
11109	428.6313644
11111	843.6313644
11112	27.63136438
11113	704.3313644
11114	1144.831364
11115	296.5313644
11116	410.1313644
11117	641.8313644
11118	93.53136438
11119	32.73136438
11120	-26.96863562
11121	78.63136438
11122	446.5313644
11123	-3.468635624
11124	316.2313644
11125	465.3313644
11126	116.9313644
11127	193.0313644
11128	64.93136438
11129	31.33136438
11130	33.03136438
11131	40.83136438
11132	56.93136438
11133	58.03136438
11134	48.33136438
11135	78.43136438
11136	207.4313644
11137	327.3313644
11138	56.13136438
11139	201.9313644
11140	531.8313644
11141	435.6313644
11142	735.6313644
11143	61.53136438
11144	124.7313644
11145	45.53136438
11146	263.0313644
11147	132.5313644
11148	161.3313644
11149	411.0313644
11150	303.0313644
11151	-26.96863562
11152	223.0313644
11153	402.0313644
11154	214.9313644
11155	7.731364376
11156	222.7313644
11157	203.8313644
11158	-26.96863562
11159	15.03136438
11160	1715.831364
11161	47.13136438
11162	61.63136438
11163	11.23136438
11164	72.13136438
11165	21.03136438
11166	158.5313644
11167	88.33136438
11168	1644.231364
11169	417.2313644
11170	25.63136438
11171	89.83136438
11172	192.2313644
11173	131.9313644
11174	346.6313644
11175	246.7313644
11176	-26.96863562
11177	133.2313644
11178	150.4313644
11179	134.8313644
11180	267.5313644
11181	204.3313644
11182	200.1313644
11183	9.031364376
11184	317.3313644
11185	15.73136438
11186	-26.96863562
11187	190.2313644
11188	55.83136438
11189	172.9313644
11190	5.331364376
11191	152.5313644
11192	163.2313644
11193	-0.668635624
11194	151.1313644
11195	534.3313644
11196	253.2313644
11197	220.5313644
11198	90.93136438
11199	14.93136438
11200	24.13136438
11201	115.3313644
11202	69.93136438
11203	2148.231364
11204	94.83136438
11205	89.23136438
11206	64.23136438
11207	54.83136438
11208	524.6313644
11209	441.8313644
11210	415.9313644
11211	-26.96863562
11212	73.63136438
11213	111.0313644
11214	73.83136438
11215	177.7313644
11216	60.13136438
11217	1004.931364
11218	363.5313644
11219	161.5313644
11220	26.43136438
11221	226.5313644
11222	176.8313644
11223	71.63136438
11224	48.23136438
11225	130.1313644
11226	35.23136438
11227	93.03136438
11228	95.63136438
11229	38.23136438
11230	-26.96863562
11231	80.73136438
11232	71.43136438
11233	1.131364376
11234	142.5313644
11235	28.33136438
11236	156.7313644
11237	321.4313644
11238	1998.431364
11239	149.9313644
11240	182.0313644
11241	148.5313644
11242	166.6313644
11243	307.2313644
11244	358.8313644
11245	8.731364376
11246	469.7313644
11247	27.03136438
11248	618.1313644
11249	417.0313644
11250	932.5313644
11251	262.8313644
11252	216.1313644
11253	254.0313644
11254	672.0313644
11255	114.1313644
11256	87.53136438
11257	191.0313644
11258	86.63136438
11259	32.93136438
11261	108.6313644
11263	89.93136438
11264	428.6313644
11265	1.431364376
11266	24.93136438
11267	121.4313644
11268	278.8313644
11269	501.2313644
11270	118.0313644
11271	503.8313644
11272	307.9313644
11273	71.53136438
11274	81.13136438
11275	8.631364376
11276	4.431364376
11277	487.3313644
11278	247.1313644
11279	315.8313644
11280	118.1313644
11281	331.1313644
11282	47.23136438
11283	143.4313644
11284	-26.96863562
11285	391.4313644
11286	64.03136438
11287	540.9313644
11288	498.9313644
11289	221.2313644
11290	-0.768635624
11291	322.6313644
11292	27.03136438
11293	899.4313644
11294	75.83136438
11295	205.3313644
11296	758.2313644
11297	31.43136438
11298	279.5313644
11299	250.6313644
11300	122.2313644
11301	126.1313644
11302	219.5313644
11303	317.1313644
11304	104.2313644
11305	278.2313644
11306	122.5313644
11307	56.03136438
11308	225.6313644
11309	222.9313644
11310	260.0313644
11311	97.03136438
11312	50.43136438
11313	216.0313644
11314	245.6313644
11315	130.2313644
11316	502.9313644
11317	363.0313644
11318	61.33136438
11319	339.2313644
11320	240.0313644
11321	270.6313644
11322	162.8313644
11323	398.8313644
11324	252.3313644
11325	65.63136438
11326	1631.531364
11327	690.0313644
11328	1107.731364
11329	106.3313644
11330	107.4313644
11331	531.5313644
11332	817.0313644
11333	262.6313644
11334	115.2313644
11335	118.6313644
11336	-4.768635624
11337	210.6313644
11338	14.93136438
11339	12.33136438
11340	126.1313644
11341	7.031364376
11342	151.8313644
11343	110.4313644
11344	-1.568635624
11345	45.93136438
11346	27.83136438
11347	195.7313644
11348	279.5313644
11349	262.6313644
11350	36.03136438
11351	278.2313644
11352	-26.96863562
11353	131.8313644
11354	33.73136438
11355	523.8313644
11356	25.43136438
11357	48.13136438
11358	39.03136438
11359	279.6313644
11360	180.7313644
11361	666.6313644
11362	270.0313644
11363	158.1313644
11364	82.23136438
11365	75.23136438
11366	74.23136438
11367	-5.668635624
11368	109.9313644
11369	193.0313644
11370	90.03136438
11371	59.93136438
11372	-11.66863562
11373	13.93136438
11374	702.5313644
11375	129.7313644
11376	255.6313644
11377	844.9313644
11378	120.8313644
11379	20.83136438
11380	201.1313644
11381	74.63136438
11382	-26.96863562
11383	53.73136438
11384	60.03136438
11385	72.83136438
11386	94.73136438
11387	38.73136438
11388	76.43136438
11389	-2.668635624
11390	-26.96863562
11391	12.53136438
11392	135.1313644
11393	30.13136438
11394	177.9313644
11395	242.8313644
11396	61.13136438
11397	42.83136438
11398	187.8313644
11399	422.3313644
11400	13.53136438
11401	322.2313644
11402	26.03136438
11403	182.4313644
11404	626.3313644
11405	257.9313644
11406	79.83136438
11407	54.93136438
11408	254.3313644
11409	605.4313644
11410	189.7313644
11411	115.8313644
11412	209.0313644
11413	1.631364376
11414	38.13136438
11415	191.5313644
11416	1158.531364
11417	259.7313644
11418	-8.868635624
11419	370.2313644
11420	442.2313644
11421	120.8313644
11422	-26.96863562
11423	81.13136438
11424	57.53136438
11425	198.7313644
11426	76.83136438
11427	273.0313644
11428	76.53136438
11429	20.53136438
11430	233.4313644
11431	803.8313644
11432	112.2313644
11433	43.53136438
11434	51.53136438
11435	31.93136438
11436	187.1313644
11437	11.93136438
11438	13.03136438
11439	21.13136438
11440	-26.96863562
11441	46.93136438
11442	203.0313644
11443	9.531364376
11444	32.33136438
11445	352.7313644
11446	6.431364376
11447	-26.96863562
11448	270.0313644
11449	7.631364376
11450	411.0313644
11451	804.8313644
11452	53.23136438
11453	41.43136438
11454	156.5313644
11455	102.6313644
11456	154.2313644
11457	42.23136438
11458	-4.468635624
11459	426.9313644
11460	18.13136438
11461	113.6313644
11462	45.13136438
11463	237.0313644
11465	176.6313644
11466	287.1313644
11467	123.7313644
11468	93.53136438
11469	4.931364376
11470	216.4313644
11471	535.4313644
11472	38.33136438
11473	276.3313644
11474	221.2313644
11475	-26.96863562
11476	66.13136438
11477	176.8313644
11478	539.7313644
11479	166.1313644
11480	237.3313644
11481	175.1313644
11482	103.5313644
11483	57.93136438
11484	192.6313644
11485	-26.96863562
11486	45.43136438
11487	-26.96863562
11488	48.13136438
11489	263.0313644
11490	201.0313644
11491	207.0313644
11492	273.8313644
11493	246.9313644
11494	31.63136438
11495	211.3313644
11496	55.63136438
11497	224.9313644
11498	59.83136438
11499	-2.068635624
11500	-26.96863562
11501	174.9313644
11502	35.33136438
11503	582.5313644
11504	103.3313644
11505	0.931364376
11506	253.0313644
11507	-26.96863562
11508	211.3313644
11509	41.63136438
11510	1052.631364
11511	176.6313644
11512	29.33136438
11513	72.13136438
11514	430.6313644
11515	88.93136438
11516	242.9313644
11517	29.03136438
11518	512.1313644
11519	20.33136438
11520	175.8313644
