# Supplementary material for: Genetic architecture of terpene chemistry and growth traits and the impact of inbreeding on these traits in western redcedar (Thuja plicata)
Source: Evol Appl. 2023 Jan 12;16(3):673–87. doi: 10.1111/eva.13526 (PMC10033848; doi:10.1111/eva.13526)
Supplement: Supplementary file 3 — Dataset S2 [file EVA-16-673-s001.gz › b-thujone_adjusted_phenotypes.txt]

ID	adj_phen
10001	3201.098856
10002	3972.098856
10003	4225.872989
10004	3904.872989
10005	4790.098856
10006	4561.872989
10007	4183.872989
10008	3345.638262
10009	5829.677868
10010	4690.638262
10011	4249.677868
10012	3289.677868
10013	3787.677868
10014	3951.677868
10015	2991.604664
10016	3514.351295
10017	4851.351295
10018	4826.491943
10019	3829.491943
10020	5529.491943
10021	4101.491943
10022	3656.491943
10023	3591.496635
10024	3506.496635
10025	4383.496635
10026	4485.496635
10027	5308.496635
10028	4732.496635
10029	3109.160952
10030	6872.160952
10031	5514.809033
10032	4339.205013
10033	6477.667482
10034	4737.667482
10035	3055.667482
10036	3511.667482
10037	3924.667482
10038	4037.722444
10039	3517.722444
10040	4554.79929
10041	5174.79929
10042	4922.79929
10043	5515.295063
10044	4455.295063
10045	3914.295063
10046	4326.295063
10047	4110.052577
10048	6622.779136
10049	6359.353107
10050	4806.779136
10051	4728.826958
10052	4517.826958
10053	5747.141384
10054	5137.141384
10055	4800.141384
10056	3092.08889
10057	4319.234946
10058	4299.908575
10059	3897.819387
10060	5084.819387
10061	4882.819387
10062	4634.386957
10063	5301.353107
10064	5094.353107
10065	3715.353107
10066	4684.353107
10067	6508.847081
10068	4516.847081
10069	4842.550704
10070	2937.550704
10071	3893.550704
10072	5421.550704
10073	6185.726319
10074	3028.726319
10075	3150.726319
10076	5899.726319
10077	4969.726319
10078	3961.992745
10079	6428.992745
10080	4501.992745
10081	3791.992745
10082	4357.992745
10083	3979.772427
10084	4304.772427
10085	4624.772427
10086	4727.650006
10087	2853.925358
10088	6277.925358
10089	4320.925358
10090	5743.925358
10091	6575.812721
10092	5220.812721
10093	3978.812721
10094	5599.148049
10095	4790.148049
10096	4062.148049
10097	5031.203863
10098	3016.113513
10099	5160.113513
10100	6173.113513
10101	6388.113513
10102	2901.65164
10103	6078.65164
10104	5489.65164
10105	5567.023359
10106	5821.548572
10107	4430.548572
10108	5607.548572
10109	4449.548572
10110	5531.059284
10111	4118.059284
10112	4230.059284
10113	7822.059284
10114	3331.059284
10115	5481.059284
10116	6034.872727
10117	3723.872727
10118	7510.872727
10119	4614.872727
10120	10163.40038
10121	7554.201587
10122	5792.201587
10123	4472.201587
10124	7870.679852
10125	3718.679852
10126	5531.679852
10127	3876.679852
10128	4705.072103
10129	6373.072103
10130	4757.599766
10131	6629.599766
10132	4811.599766
10133	4338.006554
10134	5287.006554
10135	5692.006554
10136	1038.400383
10137	3383.773335
10138	5051.773335
10139	5245.500064
10140	4539.500064
10141	4798.505534
10142	4213.505534
10143	3657.505534
10144	3407.497664
10145	5268.497664
10146	5781.497664
10147	4659.497664
10148	5208.892918
10149	3843.869284
10150	4439.869284
10151	3389.057816
10152	4837.057816
10153	4115.057816
10154	4884.057816
10155	6878.057816
10156	4882.557495
10157	4022.885474
10158	7220.885474
10159	4240.885474
10160	3717.127159
10161	5508.127159
10162	4369.059722
10163	5630.059722
10164	5309.023408
10165	6044.023408
10166	4267.023408
10167	7869.356791
10168	3070.356791
10169	5833.952403
10170	3930.952403
10171	4566.952403
10172	4634.952403
10173	3522.530888
10174	3797.530888
10175	6521.530888
10176	4550.530888
10177	4038.116103
10178	4272.559347
10179	7791.559347
10180	7395.222285
10181	4089.222285
10182	4322.222285
10183	4506.222285
10184	3665.222285
10185	3344.378687
10186	4148.378687
10187	4299.378687
10188	5794.378687
10189	3646.1557
10190	4469.1557
10191	6654.1557
10192	6324.267187
10193	6422.98266
10194	5124.98266
10195	3269.98266
10196	5787.98266
10197	5269.889123
10198	4671.889123
10199	3567.889123
10200	4533.889123
10201	3689.504976
10202	5778.062066
10203	5168.062066
10204	4374.062066
10205	3426.062066
10206	4510.062066
10207	4632.062066
10208	5812.479905
10209	3374.479905
10210	3894.184641
10211	3931.184641
10212	3312.855437
10213	4983.855437
10214	5008.855437
10215	12201.85544
10216	1613.855437
10217	2560.855437
10218	7100.918145
10219	5560.918145
10220	2707.918145
10221	3977.272314
10222	3444.272314
10223	4741.272314
10224	6222.272314
10225	4395.30375
10226	3767.30375
10227	5630.30375
10228	4495.30375
10229	4516.807773
10230	4478.567997
10231	5542.567997
10232	5941.924643
10233	4154.924643
10234	5184.889328
10235	4541.889328
10236	4485.602046
10237	4158.602046
10238	3896.119922
10239	6848.119922
10240	3558.925236
10241	4860.925236
10242	7400.925236
10243	4731.925236
10244	3812.925236
10245	4591.488762
10246	5537.488762
10247	4752.107213
10248	4022.96973
10249	6215.96973
10250	3749.96973
10251	5898.96973
10253	6056.30652
10254	6517.890079
10255	6330.505368
10256	5154.505368
10257	4468.505368
10258	4745.505368
10259	4544.89471
10260	4769.89471
10261	5937.89471
10262	6351.973734
10263	6968.973734
10264	3931.973734
10265	3751.973734
10266	5538.973734
10267	4593.682195
10268	3644.562606
10269	4545.562606
10270	5796.562606
10271	3596.353146
10272	2734.353146
10273	7665.353146
10274	5501.353146
10275	5446.353146
10276	4852.353146
10277	5439.525431
10278	4654.525431
10279	9907.925052
10280	2528.925052
10281	5665.843995
10282	5788.843995
10283	4576.843995
10284	4726.843995
10285	3918.843995
10286	3773.580193
10287	6117.580193
10288	6268.580193
10289	5218.580193
10290	4959.580193
10291	4198.580193
10292	4448.823622
10293	4638.823622
10294	6508.823622
10295	3207.225142
10296	3899.075623
10297	2967.075623
10298	4677.075623
10299	5511.389126
10300	3664.389126
10301	3579.389126
10302	4261.389126
10303	3977.102621
10304	4117.102621
10305	4524.102621
10306	4603.238415
10307	4202.238415
10308	3607.238415
10309	4199.238415
10310	4343.836434
10311	4900.836434
10312	3821.836434
10313	2859.836434
10314	6395.836434
10315	4002.389739
10316	3560.389739
10317	2976.751997
10318	5068.751997
10319	6090.30456
10320	3882.30456
10321	3260.30456
10322	4212.30456
10323	4644.230815
10324	4059.230815
10325	3571.230815
10326	3643.230815
10327	3926.310482
10328	4014.310482
10329	4776.310482
10330	3750.310482
10331	4219.310482
10332	3549.212583
10333	4428.212583
10334	3840.21714
10335	3982.21714
10336	6341.858304
10337	4582.858304
10338	2884.858304
10339	4103.858304
10340	4607.858304
10341	3904.322794
10342	2925.322794
10343	6717.322794
10344	4593.112935
10345	4465.112935
10346	5116.112935
10347	3813.496392
10348	4625.496392
10349	4027.883673
10350	3758.883673
10351	5381.883673
10352	4732.609093
10353	3693.609093
10354	5415.609093
10355	3878.609093
10356	4386.996118
10357	4562.996118
10358	3938.996118
10359	4451.612699
10360	4533.612699
10361	3905.612699
10364	4188.183274
10365	4098.183274
10366	3462.57338
10367	3184.13844
10368	4443.13844
10369	3641.13844
10370	5309.13844
10371	7666.13844
10372	5234.424717
10373	5542.424717
10374	5074.424717
10375	4570.424717
10376	4918.481004
10377	5550.481004
10378	3967.481004
10379	4988.481004
10380	4246.446817
10381	6932.446817
10382	4979.650073
10383	6586.650073
10384	4851.650073
10385	4654.477997
10386	4436.477997
10387	5196.477997
10388	6528.721318
10389	3720.721318
10390	4788.793631
10391	4965.793631
10392	5057.702749
10393	4383.702749
10394	4235.702749
10395	5479.702749
10396	4905.702749
10397	5174.302862
10398	5294.302862
10399	3150.302862
10400	3046.884424
10401	3058.884424
10402	4800.884424
10403	5479.884424
10404	6258.884424
10405	6171.884424
10406	5193.712199
10407	4173.712199
10408	5513.994615
10409	5850.628522
10410	5537.628522
10411	5780.628522
10412	3160.628522
10413	4495.628522
10414	7184.41213
10415	4685.41213
10416	4255.41213
10417	3318.41213
10418	4700.41213
10419	11143.72069
10420	2499.720687
10421	2634.720687
10422	4345.720687
10423	4634.720687
10424	4325.720687
10425	3891.720687
10426	4578.600879
10427	4963.783732
10428	6158.087086
10429	3902.087086
10430	4464.087086
10431	6346.43739
10432	4136.43739
10433	2549.43739
10434	5388.769077
10435	4120.769077
10436	3848.769077
10437	3545.116165
10438	5603.116165
10439	5520.242325
10440	5667.242325
10441	5301.242325
10442	3845.242325
10443	5467.824748
10444	3358.824748
10445	3271.824748
10446	6472.824748
10447	6523.914861
10448	4419.914861
10449	5747.452513
10450	3790.452513
10451	4976.676866
10452	5480.676866
10453	5799.676866
10454	3101.676866
10455	4172.676866
10456	5210.676866
10457	5190.16779
10458	4564.16779
10459	6318.555446
10460	4202.555446
10461	2516.365865
10462	6527.365865
10463	4729.365865
10464	4229.112663
10465	5129.112663
10466	5266.743248
10467	4319.743248
10468	4384.743248
10469	4870.505744
10470	4518.454338
10471	4100.454338
10472	4807.454338
10473	4083.778448
10474	4870.778448
10475	4949.380999
10476	5509.380999
10477	4161.121318
10478	5301.121318
10479	5261.121318
10480	6332.110203
10481	3827.110203
10482	3538.110203
10483	3778.110203
10484	4670.110203
10485	5042.969098
10486	4632.969098
10487	3840.969098
10488	3754.165664
10489	3979.17375
10490	6872.17375
10491	4001.17375
10492	4708.17375
10493	5551.308185
10494	5469.308185
10495	3251.308185
10496	4759.308185
10497	5003.697587
10498	6180.411799
10499	4652.411799
10500	4308.411799
10501	3513.411799
10502	3673.411799
10503	4974.305614
10504	3744.305614
10505	5026.970247
10506	4477.214629
10507	4522.573275
10508	4536.523285
10509	4581.573275
10510	4127.244701
10511	5145.533422
10512	4753.272171
10513	4354.726351
10514	4408.052577
10515	2677.779136
10516	3629.141384
10517	5992.08889
10518	4632.386957
10520	5196.386957
10521	5359.925875
10522	4907.714948
10523	4725.714948
10524	5309.714948
10525	3685.719437
10526	4729.719437
10527	4556.719437
10528	5631.719437
10529	4226.719437
10530	3967.719437
10531	4770.788101
10532	4374.788101
10533	4909.788101
10534	5724.399392
10535	4826.399392
10536	4173.86562
10537	4976.86562
10538	5077.86562
10539	4369.86562
10540	5029.640351
10541	4221.640351
10542	4036.850896
10543	4730.530182
10544	5514.530182
10545	5355.663838
10546	4416.663838
10547	4232.377278
10548	5509.377278
10549	4859.377278
10550	5387.860524
10551	5157.860524
10552	3889.860524
10553	6610.860524
10554	4437.165811
10555	4491.165811
10556	6075.165811
10557	5006.309567
10558	6049.309567
10559	4514.309567
10560	3056.309567
10561	4363.309567
10562	5202.275206
10563	3961.275206
10564	4482.688197
10565	4139.688197
10566	6160.688197
10567	5216.489892
10568	5824.489892
10569	5732.489892
10570	4286.489892
10571	4902.609528
10572	4970.609528
10573	4643.609528
10574	5084.609528
10575	5592.25506
10576	6083.332963
10577	4789.332963
10578	3325.332963
10579	4422.332963
10580	5325.995326
10581	4350.995326
10582	4733.054414
10583	4423.054414
10584	4808.686211
10585	3845.686211
10586	3924.686211
10587	4730.345207
10588	6441.345207
10589	4746.495931
10590	3412.495931
10591	4399.468198
10592	5070.677435
10593	3572.677435
10594	4400.677435
10595	4477.677435
10596	4095.615961
10597	4662.615961
10598	4051.615961
10599	6042.836348
10600	5211.836348
10601	4592.822889
10602	4917.822889
10603	4724.822889
10604	4386.822889
10605	4579.274735
10606	5167.153971
10607	4792.153971
10608	4928.972765
10609	3784.972765
10610	4317.972765
10611	4567.535635
10612	4777.535635
10613	5683.616979
10614	3707.616979
10615	4386.616979
10616	3697.616979
10617	4916.616979
10618	5433.616979
10619	4348.113277
10620	4791.113277
10621	4660.300755
10622	3367.300755
10623	5654.300755
10624	5804.120843
10625	4395.120843
10626	3842.120843
10627	3516.120843
10628	3802.972752
10629	7305.832437
10630	4014.832437
10631	3874.832437
10632	5406.982346
10633	5289.982346
10634	4045.982346
10635	3784.599097
10636	4768.599097
10637	4139.599097
10638	4182.016005
10639	5408.016005
10640	4951.016005
10641	4280.427981
10642	4388.427981
10643	4902.427981
10644	4994.747339
10645	3243.747339
10646	6141.747339
10647	5899.747339
10648	5734.882931
10649	5306.882931
10650	3697.882931
10651	4686.882931
10652	4604.882931
10653	4701.016684
10654	5860.016684
10655	5236.367138
10656	4298.133674
10657	3397.133674
10658	4780.133674
10659	5849.133674
10660	5672.133674
10661	3790.133674
10662	4982.124858
10663	4704.124858
10664	4797.681736
10665	5285.681736
10666	5562.681736
10667	4536.681736
10668	2958.681736
10669	3230.79819
10670	3999.399799
10671	4331.399799
10672	4683.399799
10673	3692.399799
10674	4938.399799
10675	3869.795298
10676	5098.795298
10677	4859.795298
10678	4502.056603
10679	4224.056603
10680	5155.056603
10681	3817.866193
10682	3766.866193
10683	5866.866193
10684	4864.930032
10685	3777.930032
10686	4496.522209
10687	4727.522209
10688	5477.522209
10689	5041.593427
10690	4491.593427
10691	4718.593427
10692	4579.066227
10693	5600.066227
10694	4364.477141
10695	4948.477141
10696	6152.150975
10697	5451.150975
10698	5948.477314
10699	3905.477314
10700	4954.477314
10701	5181.930918
10702	4112.930918
10703	3131.930918
10704	3354.930918
10705	4978.930918
10706	4250.665335
10707	4287.665335
10708	4450.665335
10709	4508.665335
10710	4879.30415
10711	5731.951705
10712	4109.951705
10713	6094.945741
10714	4690.945741
10715	4634.945741
10716	4763.945741
10717	3855.945741
10718	3688.039885
10719	4652.039885
10720	4266.039885
10721	4510.240135
10722	3563.240135
10723	4827.820276
10724	9310.820276
10725	2905.820276
10726	4863.213395
10727	5985.213395
10728	5541.261091
10729	3728.261091
10730	5168.261091
10731	5205.261091
10732	6425.959302
10733	8362.959907
10734	4880.959907
10735	4205.389144
10736	3793.477141
10737	4103.993584
10738	4487.993584
10739	4066.625091
10740	4640.31549
10741	4014.31549
10742	5870.31549
10743	4410.373056
10744	5025.62328
10745	5179.625091
10746	6587.625091
10747	4530.063664
10748	7374.063664
10749	5903.090305
10750	4535.808055
10751	6830.808055
10752	5967.090305
10753	5750.749108
10754	6000.228843
10755	3604.959907
10756	3331.959907
10757	2682.228843
10758	2967.959302
10759	4141.959302
10760	4130.682174
10761	5567.245507
10762	4526.514372
10763	4400.514372
10764	4230.514372
10765	3820.619175
10766	4697.120613
10767	5582.120613
10768	5024.954675
10769	5669.682174
10770	4783.228843
10771	4214.749108
10772	5534.749108
10773	3651.749108
10774	3249.146068
10775	3607.710846
10776	3519.090305
10777	3822.090305
10778	2885.063664
10779	2628.063664
10780	4171.76935
10781	4470.76935
10782	3143.633716
10783	4275.473764
10784	4703.373056
10785	4714.537146
10786	4811.373056
10787	5699.537146
10788	6225.891904
10789	5933.891904
10790	4137.891904
10791	5737.891904
10792	4449.339235
10793	3882.891904
10794	3870.891904
10795	4674.537146
10796	6216.49947
10797	4075.473764
10798	4523.473764
10799	4602.473764
10800	5809.633716
10801	4035.942038
10802	5170.633716
10803	3773.683494
10804	4683.501995
10805	9134.710846
10806	6538.146068
10807	4454.146068
10808	5981.146068
10809	4520.146068
10810	4777.499305
10811	5150.954675
10812	4024.880964
10813	4689.880964
10814	4330.880964
10815	4274.886016
10816	3595.886016
10817	4878.886016
10818	3588.082818
10819	3548.547659
10820	3592.526177
10821	4644.526177
10822	3153.501995
10823	5147.481679
10824	4110.481679
10825	4656.683494
10826	5109.587068
10827	6292.683494
10828	5358.587068
10829	4858.942038
10830	6474.942038
10831	4651.786031
10832	4587.786031
10833	5117.786031
10834	5158.102362
10835	4130.102362
10836	3792.49947
10837	3663.207612
10838	4166.49947
10839	4108.49947
10840	3738.49947
10841	3405.144381
10842	5177.144381
10843	3745.339235
10844	4516.144381
10845	4198.832725
10846	5147.868218
10847	5241.207612
10848	4977.102362
10849	5190.102362
10850	4533.786031
10851	4624.786031
10852	3704.81138
10853	3812.481679
10854	3594.424311
10855	3772.481679
10856	4467.424311
10857	5202.424311
10858	4883.424311
10859	4859.526177
10860	5240.547659
10861	4668.547659
10862	4286.415082
10863	4486.415082
10864	4107.415082
10865	4683.632827
10866	4970.415082
10867	5619.415082
10868	4772.886016
10869	5348.494869
10870	8233.734305
10871	5449.880964
10872	4507.880964
10873	4198.734305
10874	4085.734305
10875	4894.494869
10876	4975.632827
10877	5024.543835
10878	4301.543835
10879	4859.543835
10880	6754.543835
10881	6145.369958
10882	5487.369958
10883	4756.695011
10884	4893.369958
10885	4253.369958
10886	5026.695011
10887	5045.424311
10888	4571.83863
10889	5299.424311
10890	6029.83863
10891	5127.008749
10892	5198.81138
10893	5127.805121
10894	5782.805121
10895	4625.187362
10896	4826.378717
10897	6167.187362
10898	5918.868218
10899	4999.868218
10900	4216.868218
10901	4305.559642
10902	4331.906854
10903	4030.832725
10904	3733.906854
10905	4211.906854
10906	5173.901034
10907	6456.901034
10908	4026.906854
10909	5046.906854
10910	4241.906854
10911	4881.559642
10912	4963.559642
10913	5145.742935
10914	4218.742935
10915	6683.149787
10916	4691.187362
10917	3838.187362
10918	3392.805121
10919	4489.008749
10920	4614.008749
10921	4447.695011
10922	4053.695011
10923	3781.853109
10924	4645.149787
10925	4889.177364
10926	5004.100603
10927	4354.742935
10928	4914.742935
10929	4647.499867
10930	4504.499867
10931	4047.901034
10932	4375.550562
10933	4365.550562
10934	3726.901034
10935	3906.479998
10936	3871.479998
10937	4177.479998
10938	4043.499867
10939	4075.499867
10940	5383.100603
10941	5838.177364
10942	3565.177364
10943	3445.568009
10944	4259.568009
10945	5485.568009
10946	5250.568009
10947	5672.568009
10948	4612.637019
10949	5291.637019
10950	4365.637019
10951	3798.714767
10952	4098.714767
10953	4744.871763
10954	4150.871763
10955	4067.916968
10956	4796.916968
10957	5806.030762
10958	5432.030762
10959	4448.030762
10960	3598.685482
10961	5307.685482
10962	5914.685482
10963	5635.685482
10964	4117.685482
10965	4918.287979
10966	5553.287979
10967	4377.287979
10968	3666.287979
10969	4514.765407
10970	4104.765407
10971	5146.765407
10972	4229.307713
10973	4503.307713
10974	4150.471333
10975	6041.471333
10976	5300.140427
10977	4385.140427
10978	5281.857779
10979	5273.857779
10980	6192.865063
10981	4769.821121
10982	5367.821121
10983	3205.821121
10984	4222.670841
10985	4462.242211
10986	3890.242211
10987	4849.242211
10988	4805.54657
10989	3508.54657
10990	4492.54657
10991	5738.579118
10992	3718.579118
10993	3684.579118
10994	4405.456313
10995	4385.456313
10996	4687.846456
10997	4472.86384
10998	4511.86384
10999	4132.86384
11000	5540.238183
11001	4265.238183
11002	4680.238183
11003	5005.993427
11004	4868.993427
11005	4331.993427
11006	4011.551459
11007	3598.49148
11008	4705.49148
11009	4602.49148
11010	7028.912429
11011	4970.912429
11012	4288.473644
11013	5370.771235
11014	5373.645645
11015	3616.645645
11016	5547.645645
11017	4237.732586
11018	4651.732586
11019	3874.732586
11020	5102.732586
11021	7149.200654
11022	7918.869762
11023	5593.199499
11024	3972.133532
11025	4141.505854
11026	5933.505854
11027	4438.915798
11028	5229.604846
11029	3653.141874
11030	4924.521462
11031	4292.277733
11032	4027.492786
11033	5356.560575
11034	4264.741304
11035	4301.409566
11036	5794.72633
11037	4866.362561
11038	5766.327749
11039	5852.327749
11040	5323.376335
11041	4528.686394
11042	5901.686394
11043	5200.686394
11044	5458.395733
11045	5171.641509
11046	5405.641509
11047	6137.131065
11048	4774.131065
11049	2571.481495
11050	5971.481495
11051	5144.481495
11052	5235.839006
11053	5348.839006
11054	4709.839006
11055	6085.839006
11056	5300.169405
11057	5820.169405
11058	3729.169405
11059	4418.784545
11060	4452.784545
11061	4233.784545
11062	4515.784545
11063	3807.434547
11064	4075.434547
11065	5174.434547
11066	6303.708872
11067	3525.708872
11068	5126.708872
11069	6044.638528
11070	5247.638528
11071	3072.638528
11072	4511.758287
11073	4415.758287
11074	4424.550534
11075	5019.550534
11076	4304.286365
11077	5127.286365
11078	2866.552507
11079	4615.552507
11080	8030.552507
11081	5583.767464
11082	3638.767464
11083	5851.767464
11084	5473.767464
11085	5826.489416
11086	4851.489416
11087	4942.245423
11088	4874.245423
11089	6739.819809
11090	5045.819809
11091	3182.819809
11092	2801.937844
11093	4641.937844
11094	7931.937844
11095	5097.258729
11096	5595.258729
11097	4784.571083
11098	4600.410665
11099	5691.410665
11100	5902.980716
11102	4848.646035
11103	6407.646035
11104	4669.646035
11105	5028.646035
11106	5589.83293
11107	5249.41185
11108	5354.41185
11109	5012.41185
11110	4152.41185
11111	7022.42631
11112	5670.417522
11113	6395.913424
11114	4943.913424
11115	7444.585683
11116	5446.585683
11117	5677.585683
11118	3343.585683
11119	6485.20169
11120	2255.20169
11121	5053.108087
11122	4730.108087
11123	5724.079212
11124	4198.079212
11125	4098.079212
11126	3606.079212
11127	3997.302011
11128	4726.302011
11129	5072.302011
11130	3265.302011
11131	6784.302011
11132	4638.402569
11133	4369.556815
11134	5285.556815
11135	4526.556815
11136	4263.556815
11137	4023.556815
11138	4667.288487
11139	7097.288487
11140	3359.288487
11141	4881.288487
11142	3330.288487
11143	2233.373896
11144	5163.373896
11145	4998.373896
11146	4893.373896
11147	6310.373896
11148	5203.919584
11149	4732.507528
11150	4246.507528
11151	3075.507528
11152	6234.507528
11153	7028.792291
11154	3200.792291
11155	3329.792291
11156	4007.585631
11157	4445.585631
11158	5283.585631
11159	4919.49548
11160	4795.49548
11161	5165.101342
11162	4283.101342
11163	5634.950536
11164	5262.950536
11165	3535.950536
11166	3118.34569
11167	2657.42631
11168	5903.34569
11169	7092.156736
11170	3968.156736
11171	3778.156736
11172	4516.248867
11173	3590.248867
11174	5746.248867
11175	6429.248867
11176	5470.676724
11177	4181.676724
11178	4119.255378
11179	4352.255378
11180	5474.255378
11181	4789.023364
11182	5223.023364
11183	3636.853807
11184	5280.853807
11185	5159.640461
11186	4484.640461
11187	3889.640461
11188	4084.552374
11189	4135.552374
11190	4504.562657
11191	3798.562657
11192	5633.972721
11193	3541.972721
11194	4913.972721
11195	3694.972721
11196	3974.972721
11197	4115.562994
11198	4494.562994
11199	3792.562994
11200	3935.910562
11201	3287.903954
11202	4558.903954
11203	5473.937059
11204	3044.937059
11205	3565.298339
11206	5365.298339
11207	7316.919688
11208	2885.919688
11209	3534.510293
11210	4384.635355
11211	4697.635355
11212	4149.635355
11213	6897.946637
11214	3485.946637
11215	4163.946637
11216	4569.964964
11217	4145.781124
11218	5022.781124
11219	3743.781124
11220	4016.667072
11221	5242.667072
11222	5935.706259
11223	3158.706259
11224	4478.706259
11225	4789.706259
11226	5574.132118
11227	4128.132118
11228	3821.132118
11229	3800.730553
11230	5856.730553
11231	4107.730553
11232	5077.193921
11233	3435.193921
11234	3591.734014
11235	4227.622821
11236	4924.622821
11237	5089.931814
11238	4687.931814
11239	4523.931814
11240	3018.910443
11241	5648.910443
11242	6165.910443
11243	5251.071899
11244	7410.071899
11245	3791.071899
11246	3481.071899
11247	6309.153495
11248	4566.153495
11249	4241.153495
11250	3433.648096
11251	6634.648096
11252	5773.648096
11253	3965.648096
11254	4280.648096
11255	6188.664167
11256	3658.777361
11257	5351.777361
11258	4956.777361
11259	4374.777361
11260	4880.777361
11261	5541.744943
11262	4486.744943
11263	3499.744943
11264	5733.744943
11265	4749.513734
11266	5129.513734
11267	5409.513734
11268	3785.513734
11269	3797.468562
11270	5767.877117
11271	2979.877117
11272	3905.877117
11273	4428.794398
11274	4177.221348
11275	4707.221348
11276	4393.221348
11277	6274.47429
11278	4487.47429
11279	4928.47429
11280	4128.47429
11281	3083.47429
11282	4684.399963
11283	4688.738635
11284	2971.432618
11285	5462.432618
11286	5826.432618
11287	3922.432618
11288	5774.239551
11289	3966.239551
11290	5857.569613
11291	5198.953311
11292	4833.953311
11293	4472.953311
11294	3540.953311
11295	4722.761244
11296	4692.761244
11297	4586.761244
11298	3853.761244
11299	4771.02274
11300	4913.02274
11301	3586.02274
11302	4205.02274
11303	4500.02274
11304	3991.898771
11305	3896.391235
11306	3981.249447
11307	4230.249447
11308	3995.471991
11309	5427.181522
11310	4227.115703
11311	4097.115703
11312	5143.115703
11313	4547.115703
11314	4815.549905
11315	4191.549905
11316	4478.549905
11317	4337.549905
11318	4255.042769
11319	3470.456901
11320	4681.05619
11321	4361.05619
11322	3548.911402
11323	4751.911402
11324	5194.394329
11325	6034.888369
11326	3390.888369
11327	4323.829323
11328	4139.829323
11329	5639.829323
11330	4697.829323
11331	4924.923379
11332	7166.316131
11333	5380.316131
11334	5392.316131
11335	4549.316131
11336	4633.708916
11337	6260.708916
11338	5564.708916
11339	4518.708916
11340	3799.708916
11341	4674.677704
11342	4775.677704
11343	4957.27219
11344	5195.27219
11345	4870.27219
11346	5514.506209
11347	3294.506209
11348	6044.506209
11349	5430.506209
11350	5027.133232
11351	4704.133232
11352	4211.133232
11353	3956.760393
11354	5626.760393
11355	3568.760393
11356	3803.062788
11357	4091.062788
11358	6077.062788
11359	3735.062788
11360	4300.062788
11361	5433.062788
11362	4365.377684
11363	4488.377684
11364	4751.377684
11365	4501.743044
11366	4283.310203
11367	5954.310203
11368	5052.310203
11369	4307.310203
11370	4857.439616
11371	3894.439616
11372	4750.811576
11373	8347.811576
11374	2820.811576
11375	3435.811576
11376	5129.949556
11377	5373.949556
11378	6109.01011
11379	2413.01011
11380	5141.401274
11381	3999.401274
11382	4965.401274
11383	6073.401274
11384	4505.705108
11385	4570.705108
11386	4842.647062
11387	4438.571138
11388	5569.571138
11389	4434.571138
11390	4233.604029
11391	3942.604029
11392	5207.604029
11393	5366.604029
11394	4120.84795
11395	4518.84795
11396	5819.84795
11397	5066.84795
11398	4683.862756
11399	5498.862756
11400	3673.862756
11401	7152.273584
11402	7483.663215
11403	7770.768187
11404	7071.842777
11405	3654.842777
11406	4681.716654
11407	4551.716654
11408	3926.243075
11409	6693.243075
11410	5958.330411
11411	6594.330411
11412	3855.330411
11413	6143.707991
11414	4830.707991
11415	4111.279635
11416	3726.279635
11417	3419.550799
11418	4804.550799
11419	6497.737539
11420	2538.737539
11421	4589.737539
11422	4395.383786
11423	2503.383786
11424	4255.513657
11425	6212.513657
11426	2987.513657
11427	6137.278689
11428	3879.278689
11429	3346.278689
11430	4261.278689
11431	4259.094075
11432	3663.781936
11433	3961.781936
11434	3912.388521
11435	4743.853993
11436	3309.853993
11437	5026.853993
11438	3640.799599
11439	5411.799599
11440	4037.799599
11441	5187.657522
11442	5393.657522
11443	3662.657522
11444	4583.657522
11445	3757.370978
11446	3725.327295
11447	3518.327295
11448	4034.327295
11449	5510.327295
11450	3844.908351
11451	5058.908351
11452	5682.908351
11453	5379.560536
11454	6268.868849
11455	4539.868849
11456	3138.868849
11457	4492.868849
11458	4364.868849
11459	3129.467767
11460	6583.467767
11461	4993.467767
11462	5952.508635
11463	5603.508635
11464	3405.508635
11465	5934.041656
11466	5063.041656
11467	4076.041656
11468	5502.041656
11469	3536.041656
11470	4260.644751
11471	4724.126249
11472	4144.126249
11473	4255.708121
11474	4424.261395
11475	5504.735704
11476	4549.735704
11477	4957.735704
11478	5373.232808
11479	4458.232808
11480	5740.232808
11481	6917.629814
11482	2473.629814
11483	4039.929295
11484	4474.929295
11485	3936.205967
11486	4856.80413
11487	4215.622439
11488	5363.461407
11489	5235.461407
11490	4922.58219
11491	5373.58219
11492	4085.094142
11493	5160.094142
11494	4120.183143
11495	4183.660713
11496	4791.487838
11497	4234.487838
11498	5774.203112
11499	4564.30546
11500	4860.30546
11501	3307.86855
11502	6008.86855
11503	4099.267614
11504	4528.504376
11505	3979.918407
11506	4453.463425
11507	5898.932173
11508	5485.932173
11509	4873.228075
11510	5370.566098
11511	5128.482593
11512	4848.365978
11513	3713.399618
11514	4643.0769
11515	5601.764219
11516	5252.399963
11517	3976.508108
11518	4444.732748
11519	5308.732748
11520	5181.232808
