# Supplementary material for: Genetic architecture of terpene chemistry and growth traits and the impact of inbreeding on these traits in western redcedar (Thuja plicata)
Source: Evol Appl. 2023 Jan 12;16(3):673–87. doi: 10.1111/eva.13526 (PMC10033848; doi:10.1111/eva.13526)
Supplement: Supplementary file 3 — Dataset S2 [file EVA-16-673-s001.gz › dbh15_adjusted_phenotypes.txt]

ID adj_phen
10001 106.228416717422
10002 149.228416717422
10003 121.601437528675
10004 135.601437528675
10005 134.228416717422
10006 117.601437528675
10007 110.601437528675
10008 95.6329543348982
10009 153.696839113679
10010 147.632954334898
10011 107.696839113679
10012 136.696839113679
10013 118.696839113679
10014 103.696839113679
10015 100.272149628779
10016 136.014128641896
10017 115.014128641896
10018 124.564491764139
10019 77.5644917641385
10020 125.564491764139
10021 102.564491764139
10022 85.5644917641385
10023 105.279308616858
10024 128.279308616858
10025 132.279308616858
10026 130.279308616858
10027 117.279308616858
10028 99.2793086168583
10029 108.791138913136
10030 155.791138913136
10031 121.659308483703
10032 117.324325348245
10033 138.230150148391
10034 105.230150148391
10035 115.230150148391
10036 94.2301501483909
10037 117.230150148391
10038 126.957617792239
10039 130.957617792239
10040 109.914879819938
10041 155.914879819939
10042 113.914879819938
10043 89.2191010470446
10044 121.219101047045
10045 128.219101047045
10046 124.219101047045
10047 159.165221217013
10048 113.576250852611
10049 94.7494259605151
10050 110.576250852611
10051 136.666326753769
10052 129.666326753769
10053 170.910135635797
10054 113.910135635797
10055 144.910135635797
10056 119.982748813685
10057 113.955278349695
10058 114.043922114701
10059 112.607571634652
10060 112.607571634652
10061 133.607571634652
10062 136.443400889803
10063 147.749425960515
10064 103.749425960515
10065 104.749425960515
10066 173.749425960515
10067 117.099682831601
10068 120.099682831601
10069 106.363238922917
10070 128.363238922917
10071 109.363238922917
10072 146.363238922917
10073 115.386699273099
10074 116.386699273099
10075 116.386699273099
10076 106.386699273099
10077 127.386699273099
10078 122.695401459681
10079 111.695401459681
10080 115.695401459681
10081 128.695401459681
10082 120.695401459681
10083 136.532399640111
10084 123.532399640111
10085 78.5323996401109
10086 92.2147606083323
10087 82.7930974059252
10088 108.793097405925
10089 113.793097405925
10090 117.793097405925
10091 140.401366304147
10092 95.4013663041468
10093 137.401366304147
10094 107.790423070552
10095 118.790423070552
10096 97.7904230705521
10097 109.620295214238
10098 127.195344522698
10099 113.195344522698
10100 110.195344522698
10101 141.195344522698
10102 87.4868313074237
10103 141.486831307424
10104 127.486831307424
10105 108.423077537572
10106 146.845898114558
10107 112.845898114558
10108 118.845898114558
10109 112.845898114558
10110 107.977779916369
10111 132.977779916369
10112 142.977779916369
10113 118.977779916369
10114 87.9777799163692
10115 117.977779916369
10116 77.6488171682635
10117 137.648817168263
10118 110.648817168263
10119 149.648817168263
10120 93.8040233980391
10121 97.7632029982505
10122 123.763202998251
10123 129.763202998251
10124 127.895242618274
10125 107.895242618274
10126 132.895242618274
10127 79.895242618274
10128 113.824931268068
10129 163.824931268068
10130 170.435161169172
10131 110.435161169172
10132 84.4351611691719
10133 93.7978338340223
10134 132.797833834022
10135 136.797833834022
10136 138.804023398039
10137 88.7952866078551
10138 117.795286607855
10139 125.212704530915
10140 98.2127045309154
10141 108.575154681266
10142 93.5751546812665
10143 103.575154681266
10144 145.045658788823
10145 143.045658788823
10146 126.045658788823
10147 117.045658788823
10148 137.452831046174
10149 148.069723468933
10150 103.069723468933
10151 131.043002985871
10152 85.043002985871
10153 112.043002985871
10154 130.043002985871
10155 126.043002985871
10156 122.625244620611
10157 133.166216760272
10158 139.166216760272
10159 95.1662167602724
10160 111.102629131465
10161 139.102629131465
10162 116.746090453154
10163 122.746090453154
10164 98.1021072987844
10165 123.102107298784
10166 83.1021072987844
10167 99.504922626958
10168 97.504922626958
10169 107.254768914721
10170 102.254768914721
10171 101.254768914721
10172 110.254768914721
10173 175.205690577734
10174 150.205690577734
10175 138.205690577734
10176 127.205690577734
10177 121.093764752132
10178 117.50929102205
10179 92.50929102205
10180 109.765012532256
10181 124.765012532256
10182 90.7650125322556
10183 99.7650125322556
10184 108.765012532256
10185 120.735290156307
10186 96.7352901563073
10187 110.735290156307
10188 133.735290156307
10189 99.9988570080465
10190 106.998857008046
10191 128.998857008046
10192 105.278234697514
10193 116.30570793011
10194 110.30570793011
10195 131.30570793011
10196 100.30570793011
10197 139.378140877214
10198 117.378140877214
10199 120.378140877214
10200 147.378140877214
10201 88.1478929226527
10202 128.231936602756
10203 104.231936602756
10204 99.231936602756
10205 122.231936602756
10206 133.231936602756
10207 93.231936602756
10208 105.138940801263
10209 144.138940801263
10210 141.644893944166
10211 172.644893944166
10212 125.369091171038
10213 92.3690911710375
10214 133.369091171038
10215 101.369091171038
10216 133.369091171038
10217 129.369091171038
10218 125.480491907445
10219 95.4804919074451
10220 152.480491907445
10221 157.93523102795
10222 69.9352310279501
10223 152.93523102795
10224 126.93523102795
10225 100.597899736984
10226 123.597899736984
10227 154.597899736984
10228 93.5978997369841
10229 119.554010619032
10230 143.63732272999
10231 112.63732272999
10232 92.2720472614951
10233 127.272047261495
10234 143.538775022924
10235 125.538775022924
10236 140.064846250206
10237 119.064846250206
10238 133.036379144774
10239 106.036379144774
10240 108.294859559479
10241 97.2948595594793
10242 137.294859559479
10243 148.294859559479
10244 86.2948595594793
10245 154.275250080579
10246 110.275250080579
10247 59.6510475457771
10248 127.630937587932
10249 141.630937587932
10250 112.630937587932
10251 112.630937587932
10252 123.895423822266
10253 100.895423822266
10254 117.967585458005
10255 100.263184497279
10256 97.2631844972792
10257 134.263184497279
10258 98.2631844972792
10259 121.153342849632
10260 119.153342849632
10261 110.153342849632
10262 113.677249851158
10263 77.6772498511576
10264 133.677249851158
10265 145.677249851158
10266 85.6772498511576
10267 108.942115899694
10268 120.776116783138
10269 70.7761167831377
10270 114.776116783138
10271 143.823538426351
10272 108.823538426351
10273 107.823538426351
10274 65.8235384263509
10275 175.823538426351
10276 96.8235384263509
10277 113.290889648835
10278 118.290889648835
10279 91.8024868838697
10280 130.80248688387
10281 141.729373296033
10282 84.7293732960332
10283 128.729373296033
10284 138.729373296033
10285 107.729373296033
10286 130.140090226206
10287 112.140090226206
10288 126.140090226206
10289 80.1400902262062
10290 106.140090226206
10291 129.140090226206
10292 93.7130045151377
10293 78.7130045151377
10294 113.713004515138
10295 94.9311917323036
10296 122.246671857695
10297 89.246671857695
10298 99.246671857695
10299 80.3504372310881
10300 116.350437231088
10301 106.350437231088
10302 170.350437231088
10303 129.395552538083
10304 146.395552538083
10305 107.395552538083
10306 130.566082342635
10307 141.566082342635
10308 92.5660823426347
10309 128.566082342635
10310 137.79704940927
10311 130.79704940927
10312 112.79704940927
10313 117.79704940927
10314 116.79704940927
10315 105.932158933935
10316 134.932158933935
10317 120.406087706652
10318 130.406087706652
10319 119.244246168957
10320 75.2442461689572
10321 72.2442461689572
10322 166.244246168957
10323 127.603523308023
10324 124.603523308023
10325 132.603523308023
10326 143.603523308023
10327 121.833578155664
10328 132.833578155664
10329 124.833578155664
10330 101.833578155664
10331 99.8335781556641
10332 117.356137288676
10333 133.356137288676
10334 124.854327500713
10335 122.854327500713
10336 162.726142641473
10337 79.7261426414728
10338 88.7261426414728
10339 111.726142641473
10340 145.726142641473
10341 93.1124713405527
10342 93.1124713405527
10343 150.112471340553
10344 134.28765001853
10345 133.28765001853
10346 126.28765001853
10347 129.683303873389
10348 123.683303873389
10349 118.31623170563
10350 135.31623170563
10351 113.31623170563
10352 99.7767589184973
10353 115.776758918497
10354 81.7767589184973
10355 114.776758918497
10356 100.324918445105
10357 113.324918445105
10358 129.324918445105
10359 120.761298695062
10360 130.761298695062
10361 122.761298695062
10362 107.178728243385
10363 137.178728243385
10364 127.178728243385
10365 98.1787282433846
10366 126.900786766531
10367 112.39003000743
10368 95.3900300074303
10369 90.3900300074303
10370 147.39003000743
10371 116.39003000743
10372 124.209878936386
10373 74.2098789363855
10374 98.2098789363855
10375 132.209878936386
10376 144.086732347234
10377 88.0867323472345
10378 119.086732347235
10379 150.086732347234
10380 119.035474156608
10381 132.035474156608
10382 84.4796819949802
10383 133.47968199498
10384 167.47968199498
10385 110.952930514079
10386 113.952930514079
10387 105.952930514079
10388 106.723832221031
10389 102.723832221031
10390 102.967349200027
10391 130.967349200027
10392 113.257648667327
10393 141.257648667327
10394 111.257648667327
10395 95.2576486673271
10396 103.257648667327
10397 105.629939398255
10398 110.629939398255
10399 90.6299393982546
10400 131.261884716586
10401 89.2618847165862
10402 114.261884716586
10403 119.261884716586
10404 70.2618847165862
10405 168.261884716586
10406 113.700285799831
10407 111.700285799831
10408 142.035912624585
10409 125.275729287174
10410 154.275729287174
10411 122.275729287174
10412 96.2757292871738
10413 139.275729287174
10414 146.534792040698
10415 106.534792040698
10416 133.534792040698
10417 101.534792040698
10418 131.534792040698
10419 96.2507496100461
10420 122.250749610046
10421 106.250749610046
10422 101.250749610046
10423 146.250749610046
10424 117.250749610046
10425 102.250749610046
10426 114.762833987249
10427 128.634780020714
10428 121.560955393433
10429 108.560955393433
10430 102.560955393433
10431 113.829463079474
10432 98.8294630794737
10433 137.829463079474
10434 120.389822447749
10435 110.389822447749
10436 127.389822447749
10437 124.713390985107
10438 139.713390985107
10439 150.524817369292
10440 119.524817369292
10441 131.524817369292
10442 134.524817369292
10443 76.2183817322452
10444 89.2183817322452
10445 167.218381732245
10446 127.218381732245
10447 136.38913551818
10448 127.38913551818
10449 91.3672935427197
10450 107.36729354272
10451 146.283018396785
10452 97.2830183967848
10453 87.2830183967848
10454 89.2830183967848
10455 158.283018396785
10456 142.283018396785
10457 159.857469903475
10458 118.857469903475
10459 90.8785551389866
10460 139.878555138987
10461 114.226372158399
10462 107.226372158399
10463 118.226372158399
10464 94.7176071141017
10465 112.717607114102
10466 150.288305810083
10467 112.288305810083
10468 123.288305810083
10469 111.393814570325
10470 155.954067790544
10471 113.954067790544
10472 144.954067790544
10473 120.23946221239
10474 134.23946221239
10475 114.474720854612
10476 75.4747208546116
10477 137.732789066292
10478 158.732789066292
10479 87.732789066292
10480 98.9480287695569
10481 122.948028769557
10482 115.948028769557
10483 156.948028769557
10484 111.948028769557
10485 99.3474955949328
10486 102.347495594933
10487 126.347495594933
10488 120.128522431837
10489 109.666456699568
10490 106.666456699568
10491 120.666456699568
10492 99.6664566995678
10493 150.353170852483
10494 101.353170852483
10495 148.353170852483
10496 110.353170852483
10497 99.3636867639229
10498 101.23320968935
10499 129.23320968935
10500 114.23320968935
10501 98.2332096893504
10502 108.23320968935
10503 87.6573585888592
10504 120.657358588859
10505 110.779246021249
10506 105.577266258699
10507 98.5823627095148
10508 128.841572085036
10509 123.582362709515
10510 118.747213046792
10511 114.247232529615
10512 95.1733067336006
10513 124.038869278812
10514 75.1652212170126
10515 79.5762508526108
10516 63.910135635797
10517 104.982748813685
10518 78.443400889803
10519 91.443400889803
10520 111.443400889803
10521 125.8294416534
10522 105.502235171819
10523 108.502235171819
10524 105.502235171819
10525 102.998483564045
10526 110.998483564045
10527 85.9984835640449
10528 137.998483564045
10529 100.998483564045
10530 127.998483564045
10531 126.255579692916
10532 115.255579692916
10533 126.255579692916
10534 143.351071438044
10535 128.351071438044
10536 121.764329720998
10537 117.764329720998
10538 117.764329720998
10539 133.764329720998
10540 96.4392750496926
10541 117.439275049693
10542 146.751580194648
10543 170.721056171813
10544 82.7210561718132
10545 101.893643293744
10546 52.8936432937443
10547 82.6400463385621
10548 35.6400463385621
10549 111.640046338562
10550 146.548581301324
10551 90.5485813013244
10552 122.548581301324
10553 118.548581301324
10554 108.385343775981
10555 86.3853437759807
10556 99.3853437759807
10557 111.628559430648
10558 72.6285594306476
10559 115.628559430648
10560 131.628559430648
10561 139.628559430648
10562 110.944250613805
10563 148.944250613805
10564 109.156115373602
10565 117.156115373602
10566 158.156115373602
10567 109.606252975434
10568 158.606252975434
10569 124.606252975434
10570 115.606252975434
10571 127.120377909121
10572 110.120377909121
10573 71.1203779091214
10574 128.120377909121
10575 106.117623163028
10576 60.2110788493253
10577 161.211078849325
10578 90.2110788493253
10579 102.211078849325
10580 152.72890299139
10581 110.72890299139
10582 134.771746454228
10583 157.771746454228
10584 118.071128240548
10585 128.071128240548
10586 172.071128240548
10587 141.449005268901
10588 126.449005268901
10589 146.074872650397
10590 126.074872650397
10591 113.663201552407
10592 127.399947802451
10593 126.399947802451
10594 131.399947802451
10595 141.399947802451
10596 130.153657491257
10597 179.153657491257
10598 176.153657491257
10599 166.04379735714
10600 112.04379735714
10601 106.270565046382
10602 152.270565046382
10603 92.2705650463816
10604 153.270565046382
10605 150.326210249552
10606 124.842168898213
10607 124.842168898213
10608 114.706032298543
10609 92.7060322985433
10610 104.706032298543
10611 107.386878544913
10612 145.386878544913
10613 137.073336243495
10614 99.0733362434949
10615 143.073336243495
10616 96.0733362434949
10617 120.073336243495
10618 109.073336243495
10619 139.726816919554
10620 63.7268169195545
10621 93.0735861228926
10622 88.0735861228926
10623 136.073586122893
10624 107.138578166009
10625 93.1385781660093
10626 81.1385781660093
10627 164.138578166009
10628 157.58843438429
10629 71.4782786046927
10630 156.478278604693
10631 109.478278604693
10632 127.689170746652
10633 94.6891707466524
10634 79.6891707466524
10635 116.145144270966
10636 163.145144270966
10637 97.1451442709661
10638 133.032858533831
10639 108.032858533831
10640 98.0328585338312
10641 116.912525713018
10642 90.9125257130176
10643 109.912525713018
10644 117.299082745992
10645 114.299082745992
10646 121.299082745992
10647 95.2990827459918
10648 124.446282447626
10649 132.446282447626
10650 99.4462824476265
10651 141.446282447626
10652 66.4462824476265
10653 120.795569732326
10654 105.795569732326
10655 132.699823095872
10656 120.791934556431
10657 123.791934556431
10658 107.791934556431
10659 120.791934556431
10660 130.791934556431
10661 132.791934556431
10662 163.061883897662
10663 77.0618838976618
10664 75.3854907527341
10665 91.3854907527341
10666 97.3854907527341
10667 88.3854907527341
10668 123.385490752734
10669 135.877338398625
10670 95.2528598642336
10671 152.252859864234
10672 62.2528598642336
10673 156.252859864234
10674 115.252859864234
10675 104.328737868957
10676 137.328737868957
10677 103.328737868957
10678 160.240218780972
10679 82.2402187809715
10680 126.240218780972
10681 64.6196528918518
10682 111.619652891852
10683 108.619652891852
10684 92.5793568334789
10685 154.579356833479
10686 146.303380110016
10687 110.303380110016
10688 77.3033801100162
10689 134.208405048143
10690 78.208405048143
10691 111.208405048143
10692 149.668061461122
10693 164.668061461122
10694 104.037240127018
10695 143.037240127018
10696 122.00737351388
10697 96.0073735138804
10698 162.347523071578
10699 124.347523071578
10700 113.347523071578
10701 202.179742080936
10702 127.179742080936
10703 110.179742080936
10704 110.179742080936
10705 105.179742080936
10706 128.571226795247
10707 97.5712267952467
10708 106.571226795247
10709 154.571226795247
10710 197.03833712245
10711 75.3982592566663
10712 118.398259256666
10713 169.466357529352
10714 107.466357529352
10715 107.466357529352
10716 117.466357529352
10717 112.466357529352
10718 107.141346031957
10719 112.141346031957
10720 95.1413460319571
10721 117.915606886595
10722 160.915606886595
10723 169.223875282666
10724 95.2238752826663
10725 117.223875282666
10726 70.4144980618513
10727 126.414498061851
10728 134.843207270972
10729 145.843207270972
10730 99.8432072709716
10731 46.8432072709716
10732 145.446278245454
10733 145.652528620087
10734 107.652528620087
10735 99.962608340279
10736 111.037240127018
10737 108.471423841612
10738 145.471423841612
10739 107.66492448353
10740 40.0761723272392
10741 105.076172327239
10742 140.076172327239
10743 162.29419711333
10744 109.131399820105
10745 91.6649244835304
10746 124.66492448353
10747 129.940137526403
10748 119.940137526403
10749 111.0405667853
10750 153.111169327052
10751 173.111169327052
10752 117.0405667853
10753 181.593478220592
10754 124.597958662484
10755 79.6525286200869
10756 123.652528620087
10757 102.597958662484
10758 135.446278245454
10759 94.4462782454542
10760 138.379131061051
10761 114.317390516849
10762 119.432727191465
10763 121.432727191465
10764 138.432727191465
10765 107.623351827749
10766 160.759014787222
10767 85.7590147872219
10768 120.33179040417
10769 131.379131061051
10770 89.5979586624839
10771 143.593478220592
10772 98.5934782205922
10773 67.5934782205922
10774 141.472585465252
10775 130.355464022078
10776 110.0405667853
10777 122.0405667853
10778 139.940137526403
10779 116.940137526403
10780 101.970373499473
10781 103.970373499473
10782 127.439421556471
10783 128.060778395936
10784 142.29419711333
10785 106.717890768203
10786 106.29419711333
10787 101.717890768203
10788 99.5384399730098
10789 161.53843997301
10790 143.53843997301
10791 124.53843997301
10792 160.365323273891
10793 105.53843997301
10794 126.53843997301
10795 106.717890768203
10796 122.746624711672
10797 78.0607783959362
10798 155.060778395936
10799 170.060778395936
10800 91.4394215564714
10801 131.359205069184
10802 99.4394215564714
10803 107.699545686887
10804 119.274199462401
10805 45.3554640220784
10806 122.472585465252
10807 123.472585465252
10808 82.4725854652524
10809 106.472585465252
10810 70.0951548665056
10811 144.33179040417
10812 135.761726388359
10813 152.761726388359
10814 81.7617263883592
10815 76.8363520427808
10816 104.836352042781
10817 102.836352042781
10818 135.352790522035
10819 125.512528761212
10820 166.759650376727
10821 79.7596503767274
10822 148.274199462401
10823 91.6587102352418
10824 111.658710235242
10825 125.699545686887
10826 160.596839240911
10827 154.699545686887
10828 99.5968392409111
10829 84.3592050691839
10830 99.3592050691839
10831 137.968801470952
10832 139.968801470952
10833 165.968801470952
10834 143.707330840772
10835 73.7073308407717
10836 133.746624711672
10837 122.122512366343
10838 174.746624711672
10839 131.746624711672
10840 96.7466247116723
10841 126.764463075617
10842 138.764463075617
10843 143.365323273891
10844 101.764463075617
10845 115.394563269255
10846 125.315228954234
10847 146.122512366343
10848 133.707330840772
10849 77.7073308407717
10850 123.968801470952
10851 77.9688014709524
10852 120.270277954217
10853 161.658710235242
10854 130.753237163562
10855 152.658710235242
10856 110.753237163562
10857 130.753237163562
10858 98.7532371635615
10859 146.759650376727
10860 65.5125287612121
10861 125.512528761212
10862 123.422998892915
10863 94.4229988929148
10864 172.422998892915
10865 64.490971152435
10866 60.4229988929148
10867 177.422998892915
10868 209.836352042781
10869 125.215830584636
10870 161.547923897179
10871 116.761726388359
10872 91.7617263883592
10873 146.547923897179
10874 94.5479238971788
10875 61.2158305846364
10876 100.490971152435
10877 65.6614525226596
10878 152.66145252266
10879 142.66145252266
10880 105.66145252266
10881 159.395507826153
10882 131.395507826153
10883 116.105420012774
10884 132.395507826153
10885 137.395507826153
10886 135.105420012774
10887 138.753237163562
10888 119.889206283743
10889 96.7532371635615
10890 102.889206283743
10891 149.250028136461
10892 132.270277954217
10893 142.724498224144
10894 105.724498224144
10895 131.782903763658
10896 93.3152918237213
10897 129.782903763658
10898 133.315228954234
10899 117.315228954234
10900 127.315228954234
10901 135.794115527077
10902 93.3970687633542
10903 138.394563269255
10904 144.397068763354
10905 149.397068763354
10906 127.099220142685
10907 144.099220142685
10908 165.397068763354
10909 58.3970687633542
10910 115.397068763354
10911 116.794115527077
10912 104.794115527077
10913 149.010426644662
10914 101.010426644662
10915 142.960558802984
10916 139.782903763658
10917 164.782903763658
10918 109.724498224144
10919 142.250028136461
10920 56.2500281364613
10921 183.105420012774
10922 84.1054200127738
10923 110.892819123913
10924 129.960558802984
10925 126.145364947061
10926 142.6067423244
10927 103.010426644662
10928 132.010426644662
10929 132.489737214961
10930 137.489737214961
10931 110.099220142685
10932 107.70188498802
10933 122.70188498802
10934 114.099220142685
10935 109.904699305434
10936 55.9046993054342
10937 145.904699305434
10938 97.4897372149611
10939 123.489737214961
10940 111.6067423244
10941 105.145364947061
10942 123.145364947061
10943 123.350764163973
10944 98.3507641639734
10945 111.350764163973
10946 92.3507641639734
10947 127.350764163973
10948 127.699841261962
10949 111.699841261962
10950 96.6998412619623
10951 101.821636503944
10952 103.821636503944
10953 100.053055127018
10954 137.053055127018
10955 112.923718219535
10956 102.923718219535
10957 57.6491257440816
10958 110.649125744082
10959 145.649125744082
10960 131.328505571397
10961 118.328505571397
10962 111.328505571397
10963 86.3285055713975
10964 94.3285055713975
10965 104.812671898476
10966 141.812671898476
10967 88.812671898476
10968 118.812671898476
10969 100.180498527706
10970 107.180498527706
10971 68.180498527706
10972 98.5118728393258
10973 97.5118728393258
10974 96.5936384149978
10975 132.593638414998
10976 74.3439034441213
10977 132.343903444121
10978 154.488413745371
10979 113.488413745371
10980 129.330865014429
10981 79.6742756221241
10982 99.6742756221241
10983 124.674275622124
10984 117.382283838064
10985 71.5645857522749
10986 87.5645857522749
10987 137.564585752275
10988 110.819966201878
10989 83.8199662018779
10990 141.819966201878
10991 165.413008039708
10992 131.413008039708
10993 51.4130080397077
10994 115.377565605328
10995 172.377565605328
10996 149.211051657385
10997 105.571144430626
10998 119.571144430626
10999 98.5711444306255
11000 125.331439966107
11001 137.331439966107
11002 107.331439966107
11003 106.608048605856
11004 138.608048605856
11005 135.608048605856
11006 49.0841267811289
11007 100.64585217596
11008 122.64585217596
11009 111.64585217596
11010 117.416730175706
11011 102.416730175706
11012 143.753654563094
11013 78.4960189075647
11014 131.812305112749
11015 108.812305112749
11016 89.8123051127489
11017 159.539128946295
11018 94.5391289462946
11019 56.5391289462946
11020 106.539128946295
11021 93.1446322913666
11022 68.3283483096864
11023 130.828619078363
11024 129.909497449411
11025 131.594995734978
11026 126.594995734978
11027 155.291810710832
11028 86.5621559951881
11029 96.9380323766919
11030 5.4749851917997
11031 115.968991660873
11032 114.135804863722
11033 137.1138455875
11034 63.5841152714101
11035 106.129248666203
11036 95.0997891187896
11037 120.835194729421
11038 94.406787068241
11039 74.406787068241
11040 132.359985504851
11041 116.078443563116
11042 128.078443563116
11043 114.078443563116
11044 147.067583845515
11045 103.904706338499
11046 102.904706338499
11047 105.329198056935
11048 138.329198056935
11049 139.020953313117
11050 106.020953313117
11051 151.020953313117
11052 123.457233759165
11053 120.457233759165
11054 117.457233759165
11055 84.4572337591646
11056 111.802194396201
11057 149.802194396201
11058 90.8021943962013
11059 120.052142469693
11060 99.052142469693
11061 132.052142469693
11062 133.052142469693
11063 135.364377939044
11064 86.3643779390444
11065 158.364377939044
11066 125.716568146573
11067 125.716568146573
11068 109.716568146573
11069 124.211576230403
11070 121.211576230403
11071 165.211576230403
11072 140.748365488754
11073 131.748365488754
11074 131.797525281543
11075 121.797525281543
11076 110.248031817538
11077 112.248031817538
11078 122.456044983657
11079 103.456044983657
11080 88.4560449836569
11081 88.19671216027
11082 83.19671216027
11083 128.19671216027
11084 105.19671216027
11085 170.070092422759
11086 113.070092422759
11087 110.242707530922
11088 104.242707530922
11089 90.4608875881642
11090 127.460887588164
11091 104.460887588164
11092 148.151291925411
11093 122.151291925411
11094 98.1512919254107
11095 111.77090384846
11096 101.77090384846
11097 80.0309868067309
11098 84.282290577905
11099 106.282290577905
11100 154.713502891857
11101 97.7135028918573
11102 151.533323285843
11103 85.5333232858429
11104 112.533323285843
11105 115.533323285843
11106 99.7480259268087
11107 173.721687114166
11108 120.721687114166
11109 127.721687114166
11110 151.721687114166
11111 117.372345531609
11112 161.051631422031
11113 92.4775086191516
11114 126.477508619152
11115 129.428595914232
11116 106.428595914232
11117 109.428595914232
11118 106.428595914232
11119 148.515095427377
11120 131.515095427377
11121 125.562407391403
11122 118.562407391403
11123 148.384842917081
11124 114.384842917081
11125 85.3848429170811
11126 95.3848429170811
11127 115.902042160152
11128 107.902042160152
11129 101.902042160152
11130 164.902042160152
11131 130.902042160152
11132 121.209062788349
11133 130.257912583352
11134 138.257912583352
11135 157.257912583352
11136 115.257912583352
11137 147.257912583352
11138 152.38978726976
11139 129.38978726976
11140 101.38978726976
11141 101.38978726976
11142 117.38978726976
11143 117.38978726976
11144 128.38978726976
11145 141.38978726976
11146 87.38978726976
11147 127.38978726976
11148 86.2397856601274
11149 114.23581726031
11150 107.23581726031
11151 103.23581726031
11152 124.23581726031
11153 69.341434902942
11154 156.341434902942
11155 131.341434902942
11156 175.632211883378
11157 88.632211883378
11158 122.632211883378
11159 124.299659746654
11160 107.299659746654
11161 122.848826032763
11162 101.848826032763
11163 139.941072807566
11164 133.941072807566
11165 91.9410728075663
11166 109.765262759934
11167 62.3723455316087
11168 90.7652627599336
11169 104.598505450378
11170 112.598505450378
11171 134.598505450378
11172 91.8583729079195
11173 111.858372907919
11174 109.858372907919
11175 120.858372907919
11176 151.643148456503
11177 129.643148456503
11178 152.413572983044
11179 137.413572983044
11180 105.413572983044
11181 116.457143651257
11182 120.457143651257
11183 178.771689708744
11184 106.771689708744
11185 124.089052831221
11186 96.089052831221
11187 116.089052831221
11188 147.641702432369
11189 122.641702432369
11190 144.462467937873
11191 100.462467937873
11192 96.4983694261548
11193 124.498369426155
11194 118.498369426155
11195 89.4983694261548
11196 128.498369426155
11197 106.262917539215
11198 122.262917539215
11199 133.262917539215
11200 112.93188524241
11201 117.38336533443
11202 110.38336533443
11203 140.687092335061
11204 92.6870923350613
11205 101.450955747409
11206 126.450955747409
11207 114.157877320011
11208 124.157877320011
11209 84.0100106192602
11210 83.48032980215
11211 189.48032980215
11212 163.48032980215
11213 125.50144712745
11214 163.50144712745
11215 110.50144712745
11216 110.193546129332
11217 138.383628255962
11218 94.3836282559624
11219 87.3836282559624
11220 125.169448514637
11221 104.169448514637
11222 107.639493385383
11223 168.639493385383
11224 131.639493385383
11225 141.639493385383
11226 129.899454080594
11227 164.899454080594
11228 96.8994540805941
11229 113.208060847557
11230 94.2080608475574
11231 93.2080608475574
11232 90.0925677336457
11233 115.092567733646
11234 112.93188524241
11235 101.435846504791
11236 103.435846504791
11237 127.408730378536
11238 99.4087303785363
11239 160.408730378536
11240 119.437697438992
11241 113.437697438992
11242 108.437697438992
11243 139.045297574357
11244 99.0452975743574
11245 86.0452975743574
11246 138.045297574357
11247 127.995038377328
11248 115.995038377328
11249 116.995038377328
11250 94.4270920131934
11251 172.427092013193
11252 107.427092013193
11253 157.427092013193
11254 93.4270920131934
11255 141.668092635421
11256 132.20424078534
11257 76.2042407853397
11258 119.20424078534
11259 128.20424078534
11260 128.20424078534
11261 153.212430190358
11262 99.2124301903578
11263 111.212430190358
11264 108.212430190358
11265 120.95909955568
11266 119.95909955568
11267 100.95909955568
11268 123.95909955568
11269 117.691300898751
11270 98.8365002220001
11271 95.8365002220001
11272 92.8365002220001
11273 123.600710083005
11274 98.3231577950307
11275 125.323157795031
11276 146.323157795031
11277 141.458713018268
11278 78.4587130182682
11279 130.458713018268
11280 121.458713018268
11281 132.458713018268
11282 87.5859784692065
11283 140.463835893929
11284 151.345330583371
11285 125.345330583371
11286 77.3453305833709
11287 116.345330583371
11288 102.42766941897
11289 99.4276694189697
11290 130.653099979956
11291 125.536338079672
11292 124.536338079672
11293 159.536338079672
11294 139.536338079672
11295 129.897864238899
11296 116.897864238899
11297 103.897864238899
11298 98.8978642388986
11299 118.058473910348
11300 119.058473910348
11301 96.0584739103479
11302 149.058473910348
11303 92.0584739103479
11304 147.691807662163
11305 68.522229718445
11306 138.085497446262
11307 86.0854974462619
11308 112.354025981197
11309 125.578357744746
11310 112.706883980828
11311 119.706883980828
11312 141.706883980828
11313 127.706883980828
11314 112.580468088604
11315 109.580468088604
11316 107.580468088604
11317 125.580468088604
11318 108.765064407771
11319 81.4707256482423
11320 106.007626998023
11321 113.007626998023
11322 118.963637308742
11323 113.963637308742
11324 111.433701866548
11325 143.983788473485
11326 87.983788473485
11327 85.5276349164903
11328 139.52763491649
11329 148.52763491649
11330 105.52763491649
11331 156.831316960814
11332 156.390222961769
11333 104.390222961769
11334 118.390222961769
11335 142.390222961769
11336 111.204286228992
11337 121.204286228992
11338 118.204286228992
11339 115.204286228992
11340 92.2042862289922
11341 102.938567652261
11342 79.9385676522608
11343 136.793929717578
11344 117.793929717578
11345 142.793929717578
11346 96.7335018200181
11347 98.7335018200181
11348 120.733501820018
11349 102.733501820018
11350 101.071775247806
11351 108.071775247806
11352 81.0717752478057
11353 149.858479939485
11354 137.858479939485
11355 100.858479939485
11356 97.7246341391157
11357 142.724634139116
11358 181.724634139116
11359 109.724634139116
11360 141.724634139116
11361 73.7246341391157
11362 114.4998135694
11363 90.4998135693999
11364 110.4998135694
11365 158.562492832956
11366 157.254091507679
11367 96.2540915076787
11368 93.2540915076787
11369 89.2540915076787
11370 102.40001924653
11371 153.40001924653
11372 166.086517843042
11373 86.0865178430423
11374 115.086517843042
11375 139.086517843042
11376 129.161839284695
11377 141.161839284695
11378 115.481126330177
11379 112.481126330177
11380 108.732116242563
11381 125.732116242563
11382 86.7321162425632
11383 75.7321162425632
11384 124.858845450787
11385 100.858845450787
11386 104.317335309809
11387 134.116595675073
11388 118.116595675073
11389 89.116595675073
11390 97.9123211398584
11391 130.912321139858
11392 111.912321139858
11393 111.912321139858
11394 112.540957455201
11395 106.540957455201
11396 164.540957455201
11397 119.540957455201
11398 120.825151856666
11399 95.8251518566663
11400 133.825151856666
11401 111.292871656431
11402 192.628308106713
11403 121.464642539326
11404 100.351399031444
11405 137.351399031444
11406 96.5503341741211
11407 139.550334174121
11408 117.312126818056
11409 130.312126818056
11410 89.814803572372
11411 136.814803572372
11412 158.814803572372
11413 102.338748251138
11414 185.338748251138
11415 109.709997103409
11416 134.709997103409
11417 64.518388454422
11418 123.518388454422
11419 86.7358409969444
11420 131.735840996944
11421 117.735840996944
11422 167.59363010259
11423 78.5936301025904
11424 104.699278951762
11425 121.699278951762
11426 144.699278951762
11427 77.6317339128432
11428 107.631733912843
11429 140.631733912843
11430 111.631733912843
11431 96.1705927233616
11432 88.0128406076732
11433 137.012840607673
11434 70.5751445506189
11435 85.2594666717242
11436 103.259466671724
11437 93.2594666717242
11438 93.2691518807386
11439 113.269151880739
11440 91.2691518807386
11441 139.410718913615
11442 144.410718913615
11443 95.4107189136147
11444 75.4107189136147
11445 136.114987122149
11446 100.988887076243
11447 147.988887076243
11448 119.988887076243
11449 139.988887076243
11450 129.366498338737
11451 85.3664983387374
11452 157.366498338737
11453 126.415150589501
11454 114.751081848124
11455 132.751081848124
11456 111.751081848124
11457 143.751081848124
11458 123.751081848124
11459 98.7703773878691
11460 128.770377387869
11461 110.770377387869
11462 153.112882386383
11463 68.112882386383
11464 82.112882386383
11465 132.832770706378
11466 82.8327707063776
11467 166.832770706378
11468 140.832770706378
11469 95.8327707063776
11470 138.102938982333
11471 106.379648669695
11472 92.3796486696948
11473 110.698404565923
11474 73.0646106856094
11475 69.4620967990285
11476 126.462096799029
11477 125.462096799029
11478 107.379522054656
11479 127.379522054656
11480 113.379522054656
11481 95.7067431870109
11482 142.706743187011
11483 90.7724234242092
11484 95.7724234242092
11485 125.710483341394
11486 124.735289567389
11487 96.2698233404345
11488 142.249045756665
11489 137.249045756665
11490 85.5936731758538
11491 110.593673175854
11492 102.650002912836
11493 114.650002912836
11494 120.992708189079
11495 136.114987122149
11496 113.128281038861
11497 135.128281038861
11498 123.058347906567
11499 136.507008094368
11500 67.5070080943681
11501 107.489993570044
11502 105.489993570044
11503 139.943216454872
11504 105.977806010526
11505 126.437359861149
11506 106.473882880041
11507 137.916326902921
11508 114.916326902921
11509 139.053670635279
11510 99.0241087536244
11511 133.124014360524
11512 78.8617193653913
11513 113.043817398241
11514 114.060739732281
11515 76.7854632638161
11516 119.585978469206
11517 99.3575163233021
11518 86.2546855922871
11519 143.254685592287
11520 136.379522054656
