# Supplementary material for: Genetic architecture of terpene chemistry and growth traits and the impact of inbreeding on these traits in western redcedar (Thuja plicata)
Source: Evol Appl. 2023 Jan 12;16(3):673–87. doi: 10.1111/eva.13526 (PMC10033848; doi:10.1111/eva.13526)
Supplement: Supplementary file 3 — Dataset S2 [file EVA-16-673-s001.gz › g-thujaplicin_adjusted_phenotypes.txt]

ID	adj_phen
10001	165.421565
10002	72.77498719
10003	309.7875704
10004	426.2451773
10005	106.721565
10006	725.4917551
10007	408.4917551
10008	501.512448
10009	148.8372163
10010	19.01244804
10011	150.7906385
10012	299.5372163
10013	109.5372163
10014	647.7330316
10015	880.741119
10016	72.00907144
10017	-239.2909286
10018	58.86696575
10019	141.1669658
10020	656.520388
10021	375.3669658
10022	1353.966966
10023	819.615868
10024	647.1582611
10025	251.615868
10026	55.31586796
10027	5.515867965
10028	386.915868
10029	641.383414
10030	27.48341401
10031	142.1771523
10032	249.42671
10033	118.8618676
10034	511.7084454
10035	616.1618676
10036	421.9084454
10037	276.6618676
10038	335.2948845
10039	663.8414622
10040	440.2853236
10041	282.1853236
10042	609.7853236
10043	248.3898046
10044	42.94322681
10045	380.8898046
10046	58.24322681
10047	350.2277651
10048	92.58674779
10049	1551.474976
10050	594.54017
10051	359.4933501
10052	231.3933501
10053	266.6392648
10054	819.0495033
10055	-17.35049673
10056	769.9237882
10057	147.5259752
10058	58.58146412
10059	246.4563588
10060	606.6563588
10061	419.1563588
10062	817.8698812
10063	205.0317919
10064	462.4317919
10065	541.4852141
10066	277.0317919
10067	125.5445965
10068	245.1445965
10069	647.9465059
10070	614.2465059
10071	1570.493084
10072	132.4465059
10073	737.5977179
10074	295.0977179
10075	243.5977179
10076	316.4977179
10077	577.5977179
10078	420.9065943
10079	351.4531721
10080	197.5065943
10081	140.6531721
10082	264.0065943
10083	63.02581318
10084	309.6258132
10085	676.272391
10086	250.751046
10087	353.8791967
10088	223.3791967
10089	139.1791967
10090	522.5257744
10091	581.1062025
10092	189.1527803
10093	498.4391898
10094	460.719628
10095	413.519628
10096	697.219628
10097	420.8113792
10098	462.7381054
10099	258.2846832
10100	518.0846832
10101	144.9381054
10102	378.9096688
10103	-19.89033117
10104	398.3562466
10105	326.0148316
10106	862.0752886
10107	438.0752886
10108	818.6752886
10109	163.9752886
10110	208.9673331
10111	384.1139109
10112	373.3673331
10113	460.5139109
10114	-4.032666913
10115	637.5673331
10116	28.27052664
10117	102.5705266
10118	772.3705266
10119	324.8705266
10120	248.7583217
10121	127.1970933
10122	128.4436711
10123	275.7970933
10124	156.6524391
10125	626.6854264
10126	499.7524391
10127	416.2990169
10128	241.8734636
10129	401.6268858
10130	-23.45506314
10131	225.6449369
10132	28.64493686
10133	247.669043
10134	458.369043
10135	1024.422465
10136	238.9117439
10137	215.2367957
10138	230.9902179
10139	70.59399422
10140	160.4363873
10141	338.1274963
10142	293.7274963
10143	191.0308715
10144	46.04102485
10145	311.7978411
10146	476.1512633
10147	210.0978411
10148	295.1262815
10149	125.3840324
10150	753.8840324
10151	407.8334118
10152	387.8758049
10153	342.7799896
10154	150.3334118
10155	633.8334118
10156	739.9107213
10157	489.993402
10158	205.193402
10159	217.193402
10160	680.8217012
10161	186.2217012
10162	551.8980297
10163	456.2980297
10164	411.8982887
10165	231.951711
10166	25.75171096
10167	257.2690963
10168	711.1690963
10169	20.54954157
10170	316.5495416
10171	252.4495416
10172	987.0495416
10173	590.2617738
10174	444.0720122
10175	162.1720122
10176	91.91440528
10177	269.0271512
10178	655.1536963
10179	361.2002741
10180	110.3640594
10181	1108.417482
10182	75.71748165
10183	-13.38251835
10184	372.4174817
10185	413.2850364
10186	278.7180237
10187	650.5850364
10188	187.3274295
10189	238.2455743
10190	457.5455743
10191	603.5455743
10192	35.61151182
10193	189.4753678
10194	178.9083551
10195	425.4219456
10196	292.6219456
10197	137.7938802
10198	692.937064
10199	357.9473024
10200	774.9473024
10201	224.0022001
10202	532.9020985
10203	96.9555207
10204	348.6555207
10205	260.1555207
10206	1056.955521
10207	111.2555207
10208	955.5533076
10209	-40.9466924
10210	609.0076596
10211	138.6542373
10212	158.4022418
10213	302.0488196
10214	398.4022418
10215	599.8488196
10216	296.7022418
10217	800.3022418
10218	298.2739777
10219	150.8315846
10220	358.7781624
10221	262.6264224
10222	236.4222377
10223	382.3264224
10224	342.7264224
10225	644.6507255
10226	182.3041478
10227	129.2507255
10228	565.7041478
10229	1191.738925
10230	461.5522114
10231	890.9987891
10232	76.74841854
10233	-146.2651719
10234	1357.432629
10235	180.9326294
10236	318.1357438
10237	385.1315591
10238	324.1368213
10239	95.69024354
10240	200.8520196
10241	118.5520196
10242	414.9520196
10243	181.1520196
10244	181.9553948
10245	-32.92273466
10246	130.8196584
10247	502.9652582
10248	161.0687707
10249	654.9221929
10250	791.2221929
10251	1460.022193
10252	196.5476377
10253	381.7476377
10254	622.9512289
10255	950.7520771
10256	378.2986549
10258	340.9520771
10259	301.650598
10260	549.0040202
10261	238.1370075
10262	281.267808
10263	101.0143858
10264	283.4143858
10265	462.2143858
10266	265.5102011
10267	410.6075626
10268	639.2988477
10269	523.2022229
10270	424.7988477
10271	222.2184002
10272	600.164978
10273	1237.5184
10274	550.8607933
10275	623.864978
10276	363.1607933
10277	631.857768
10278	284.757768
10279	413.1357096
10280	191.3933165
10281	405.5348825
10282	383.6390672
10283	431.2254767
10284	526.1348825
10285	254.8390672
10286	985.436816
10287	119.336816
10288	524.6833938
10289	223.0833938
10290	925.436816
10291	8.936816031
10292	231.6297302
10293	143.2297302
10294	614.9339149
10295	146.39048
10296	162.2172868
10297	1003.063865
10298	531.5172868
10299	334.5427917
10300	96.6427917
10301	223.5427917
10302	44.7427917
10303	215.5529468
10304	215.8529468
10305	565.0995246
10306	360.2379126
10307	503.0337279
10308	260.2379126
10309	375.8913348
10310	234.9949253
10311	45.39492527
10312	109.4949253
10313	187.3949253
10314	1140.941503
10315	127.060371
10316	150.8706094
10317	139.0141181
10318	604.8099334
10319	301.9222955
10320	408.9222955
10321	451.4222955
10323	659.8008269
10324	485.0474047
10325	213.3474047
10326	222.2474047
10327	80.22257014
10328	121.9267548
10329	431.0267548
10330	795.0267548
10331	556.2267548
10332	84.27805368
10333	311.7246315
10334	73.39051717
10335	550.6439394
10336	41.53092316
10337	760.9309232
10338	361.2267385
10339	1241.084345
10340	177.4843454
10341	396.5370456
10342	71.64123032
10343	435.1412303
10344	193.6050995
10345	448.7050995
10346	571.6585217
10347	338.7939138
10348	513.5939138
10349	554.8993054
10350	145.4993054
10351	166.7458832
10352	289.8826776
10353	339.4826776
10354	194.9784929
10355	180.7826776
10356	33.74434077
10357	306.1909186
10358	481.3443408
10359	154.7106701
10360	-230.5029204
10361	398.0640923
10362	335.9453926
10363	218.1453926
10364	65.29881485
10365	385.1453926
10366	180.0193158
10367	182.1556682
10368	316.6226809
10369	271.965074
10370	151.7692587
10371	159.8692587
10372	219.3264516
10373	181.3764046
10374	666.8730294
10375	332.2730294
10376	149.127928
10377	112.527928
10378	342.9855349
10379	468.5855349
10380	16.19200232
10381	224.0385801
10382	206.4276831
10383	28.72768312
10384	615.6276831
10385	309.2961177
10386	335.6961177
10387	433.2003024
10388	453.7226369
10389	74.8760591
10390	124.6010265
10391	233.3052111
10392	182.8764996
10393	599.9341066
10394	422.8806843
10395	503.8806843
10396	209.3764996
10397	516.5998684
10398	426.6422615
10399	332.2422615
10400	184.8711635
10401	384.3245857
10402	670.3245857
10403	127.4245857
10404	251.8711635
10405	755.8711635
10406	357.4427469
10407	289.4563373
10408	186.0945416
10409	345.5347887
10410	1042.481366
10411	95.53478871
10412	271.9813665
10413	586.3813665
10414	526.7663243
10415	413.9663243
10416	697.6663243
10417	701.9663243
10418	275.3663243
10419	1271.496073
10420	3.229060244
10421	431.4426507
10422	182.7426507
10423	235.7426507
10424	1952.238466
10425	89.14265073
10426	359.5272826
10427	235.0186323
10428	558.8779916
10429	343.9677532
10430	43.47799162
10431	226.5490581
10432	429.7490581
10433	241.9490581
10434	227.0880492
10435	350.7456561
10436	321.3922339
10437	526.2401821
10438	96.98675989
10439	194.8484795
10440	119.4950573
10441	94.59505729
10442	451.6908726
10443	354.9515807
10444	31.80918756
10445	10.00918756
10446	230.2557653
10447	715.9009162
10448	394.5543384
10449	467.0004545
10450	360.7470323
10451	610.2022172
10452	228.3886267
10453	41.28862672
10454	186.2022172
10455	356.3022172
10456	259.4556394
10457	120.6693575
10458	235.8693575
10459	110.4887357
10460	393.8989742
10461	604.7073055
10462	362.3616048
10463	314.6073055
10464	553.5602211
10465	156.8034049
10466	72.60270001
10467	317.9068847
10468	294.0068847
10469	296.282142
10470	340.8820238
10471	1417.228602
10472	47.6286016
10473	393.8060323
10474	604.4060323
10475	110.0256649
10476	192.0298496
10477	118.8753512
10478	345.221929
10479	294.021929
10480	584.6419056
10481	395.2377209
10482	-124.5716849
10483	159.5419056
10484	341.5419056
10485	539.6520426
10486	170.9986204
10487	106.4520426
10488	338.1678363
10489	67.90866863
10490	323.1620908
10491	318.0620908
10492	686.6620908
10493	58.18934935
10494	657.4893493
10495	187.2893493
10496	698.6359271
10497	85.01969971
10498	641.3360716
10499	308.9402563
10500	485.0402563
10501	644.88344
10502	60.43607156
10503	178.9223098
10504	453.2256992
10505	299.2818161
10506	367.4305762
10507	81.24581529
10508	738.7941288
10509	127.8458153
10510	616.5172752
10511	552.9411662
10512	373.9397197
10513	346.3062914
10514	276.0811873
10515	232.84017
10516	214.5918964
10517	259.770366
10518	223.8698812
10519	269.5698812
10520	626.9698812
10521	183.8867997
10522	1020.860768
10523	561.8743585
10524	147.1277807
10525	300.6914458
10526	332.1914458
10527	526.2765251
10528	42.29144584
10529	201.5914458
10530	277.9914458
10531	494.2075837
10532	390.740571
10533	486.6075837
10534	326.3226034
10535	168.0328418
10536	256.4932366
10537	242.2466588
10538	3445.279646
10539	1415.189052
10540	188.9904274
10541	170.6904274
10542	390.6455048
10543	74.24471603
10544	291.0912938
10545	1924.462862
10546	764.0764386
10547	2285.946102
10548	113.7790313
10549	152.8596921
10550	70.5988571
10551	150.8988571
10552	827.9988571
10553	80.54125019
10554	85.70333397
10555	586.603334
10556	420.603334
10557	764.4836077
10558	141.3370299
10559	163.7370299
10560	550.7370299
10561	596.4370299
10562	542.3971801
10563	254.4971801
10564	271.1190038
10565	107.772426
10566	270.7190038
10567	267.187653
10568	170.2342307
10569	275.587653
10570	750.9206403
10571	388.6095217
10572	253.1629439
10573	272.0095217
10574	472.2095217
10575	247.7357672
10576	397.9553878
10577	225.6088242
10578	228.255402
10579	1044.908824
10580	120.142326
10581	187.042326
10582	-174.6819857
10583	1018.618014
10584	31.98013666
10585	323.7267144
10586	653.3801367
10587	166.3842569
10588	921.0842569
10589	1049.094509
10590	1544.194509
10591	1379.11619
10592	247.4710583
10593	-120.1959544
10594	553.9710583
10595	242.8710583
10596	254.5464819
10597	168.7999041
10598	467.0999041
10599	226.6093136
10600	480.3093277
10601	175.5684041
10602	647.1218263
10603	119.6684041
10604	615.4684041
10605	322.1986219
10606	349.6330406
10607	111.1194502
10608	519.7468895
10609	726.2934673
10610	268.0892826
10611	256.8932471
10612	574.7356402
10613	84.34973014
10614	471.2963079
10615	130.1963079
10616	923.6963079
10617	199.0963079
10618	372.7963079
10619	141.820706
10620	447.7165213
10621	292.3428141
10622	770.5469988
10623	1165.700421
10624	149.1746094
10625	561.0170025
10626	348.6746094
10627	301.8746094
10628	114.8450325
10629	181.8296925
10630	532.9872994
10631	119.8338772
10632	249.9915264
10633	426.0449486
10634	2133.877936
10635	129.7029751
10636	784.8029751
10637	1562.902975
10638	278.3403757
10639	555.2073884
10640	253.8073884
10641	1150.782565
10642	-135.9844475
10643	343.029143
10644	20.24713048
10645	255.9471305
10646	398.0471305
10647	264.2937083
10648	186.0346545
10649	433.6346545
10650	327.7812322
10651	87.93465447
10652	546.1812322
10653	222.4961661
10654	220.9961661
10655	193.0670133
10656	227.2270736
10657	302.3736514
10658	849.1600609
10659	335.3736514
10660	341.6270736
10661	164.6270736
10662	62.59621735
10663	250.4098078
10664	637.8070353
10665	462.6604575
10666	333.5604575
10667	1079.360457
10668	-65.90655523
10669	115.5458321
10670	159.9565872
10671	236.403165
10672	1064.00654
10673	160.5565872
10674	442.3565872
10675	277.6260079
10676	217.0794301
10677	119.8794301
10678	27.74797787
10679	858.7945557
10680	580.990371
10681	494.4652621
10682	1083.269447
10683	148.6694468
10684	744.8283782
10685	158.6283782
10686	337.1899691
10687	374.4323622
10688	413.6365469
10689	346.3218002
10690	374.2752224
10691	371.4752224
10692	209.1590665
10693	155.5590665
10694	348.4350243
10695	1216.081602
10696	596.4096591
10697	141.6562369
10698	855.4306802
10700	508.4306802
10701	492.131208
10702	273.331208
10703	303.031208
10704	124.5777858
10705	368.331208
10706	340.5629932
10707	353.1629932
10708	193.209571
10709	785.4053863
10710	554.9564194
10711	325.4580792
10712	321.7115014
10713	280.079273
10714	878.6750883
10715	382.9326952
10716	320.3326952
10717	335.1326952
10718	256.4383157
10719	193.0848935
10720	300.9383157
10721	321.5853922
10722	282.0853922
10723	218.9803444
10724	-64.08666833
10725	113.6803444
10726	1072.202551
10727	241.9127899
10728	99.01649857
10729	227.4630764
10730	385.3630764
10731	337.6664516
10732	486.0384761
10733	244.9258554
10734	1014.779278
10735	143.9718159
10736	172.8350243
10737	420.4767211
10738	283.4767211
10739	349.3555887
10740	463.4173168
10741	431.8173168
10742	288.1173168
10743	190.7879349
10744	130.5356859
10745	211.9021665
10746	298.1021665
10747	117.7746362
10748	239.2746362
10749	118.6857751
10750	233.8834006
10751	346.7368228
10752	-49.24715465
10753	132.7387543
10754	139.1171462
10755	355.5792776
10756	254.7792776
10757	269.0705684
10758	165.4816599
10759	214.8384761
10760	233.9459618
10761	109.651022
10762	575.2918873
10763	482.6384651
10764	93.4918873
10765	165.5828699
10766	176.8978426
10767	244.5978426
10768	247.9214004
10769	48.13237132
10770	227.9705684
10771	593.9387543
10772	332.6853321
10773	291.8811474
10774	822.6461162
10776	243.8198581
10777	400.7198581
10778	125.8746362
10779	119.9746362
10780	214.7126923
10781	297.9126923
10782	583.4686688
10783	111.293697
10784	217.8413571
10785	179.2125679
10786	213.2879349
10787	152.8659901
10788	318.9008744
10789	143.7008744
10790	146.5008744
10791	449.6008744
10792	251.057357
10793	821.0008744
10794	753.1008744
10795	182.2659901
10796	167.7481904
10797	226.293697
10798	386.693697
10799	230.6402748
10800	68.46866883
10801	161.7666394
10803	332.875595
10804	88.22764217
10805	952.2700743
10806	154.7995384
10807	154.6995384
10808	279.5995384
10809	224.9846176
10810	210.4917985
10811	95.02140043
10812	107.4353459
10813	206.2819237
10814	245.6353459
10815	224.9236244
10816	879.3770466
10817	405.1770466
10818	90.77424417
10819	163.5804108
10820	189.915252
10821	124.415252
10822	190.97422
10823	667.4558063
10824	764.5558063
10825	309.475595
10826	182.4954367
10827	308.075595
10828	414.8954367
10829	491.5666394
10830	157.4666394
10831	207.4350605
10832	159.7350605
10833	166.6350605
10834	301.2273623
10835	138.7273623
10836	463.6947681
10837	455.3568877
10838	-102.4188224
10839	157.2481904
10840	304.5947681
10841	254.8025278
10842	107.1025278
10843	320.757357
10844	386.5491056
10845	453.2589008
10846	104.6200097
10847	110.5568877
10848	403.2739401
10849	206.5273623
10850	165.3350605
10851	200.1816383
10853	73.10922849
10854	190.859441
10855	129.5092285
10856	118.8924283
10857	119.759441
10858	159.9060188
10859	591.0618298
10860	358.6804108
10861	317.3804108
10862	189.1803827
10863	139.3338049
10864	2288.666792
10865	244.5751693
10866	459.7837579
10867	96.73380495
10868	203.2236244
10869	72.23011032
10870	115.7313921
10871	212.9819237
10872	318.6819237
10873	112.6313921
10874	254.7313921
10875	432.5766881
10876	168.9285915
10877	239.3226159
10878	172.2192407
10879	228.3726629
10880	504.8192407
10881	237.6669643
10882	230.5669643
10883	190.3708359
10884	249.1669643
10885	212.3669643
10886	188.2708359
10887	206.7060188
10888	-115.933542
10889	300.9060188
10890	208.6334707
10891	279.9409491
10892	226.5151966
10893	189.6452885
10894	418.4411038
10895	316.2175081
10896	189.3624743
10897	473.0175081
10898	136.0200097
10899	403.8200097
10900	294.1200097
10901	194.4636465
10902	611.5389882
10903	210.912323
10904	193.0389882
10905	110.1389882
10906	206.2326906
10907	246.9861128
10908	88.3389882
10909	50.3389882
10910	689.1389882
10911	1358.710224
10912	483.8636465
10913	253.1998496
10914	623.5328369
10915	137.2671748
10916	127.8504954
10917	510.4175081
10918	307.9987107
10919	336.998556
10920	202.8409491
10921	342.1242581
10922	301.6242581
10923	166.1401349
10924	163.0807653
10925	156.6545624
10926	166.4819855
10927	1248.832837
10928	625.3464274
10929	278.1758904
10930	182.6758904
10931	3017.432691
10932	226.9824881
10933	114.2824881
10934	212.5861128
10935	377.6202607
10936	234.1574714
10937	75.8202607
10938	401.4758904
10939	425.4758904
10940	308.2354077
10941	591.3409719
10942	103.9079846
10943	366.1157555
10944	591.9157555
10945	797.6581486
10946	657.2581486
10947	655.2157555
10948	652.5636926
10949	282.7171148
10950	628.5171148
10951	314.7905321
10952	156.7905321
10953	185.4083159
10954	353.9083159
10955	427.1486657
10956	235.4486657
10957	271.3109805
10958	216.8575583
10959	75.81098049
10960	490.767024
10961	383.6094171
10962	347.8094171
10963	257.767024
10964	511.9094171
10965	361.2720382
10966	197.7296451
10967	711.3296451
10968	193.6296451
10969	293.4987762
10970	416.745354
10971	173.8987762
10972	448.7035146
10973	91.21843539
10974	409.9280752
10975	163.774653
10976	299.5960798
10977	195.0960798
10978	157.2145241
10979	216.9103394
10980	500.7076537
10981	357.8766952
10982	541.0766952
10983	266.9766952
10984	195.8853385
10985	393.1656194
10986	306.0190416
10987	266.4656194
10988	854.725575
10990	187.4721528
10991	130.5208294
10992	368.7208294
10993	1522.974252
10994	465.2088863
10995	62.10888628
10996	178.3362717
10997	288.5689993
10998	236.6113924
10999	310.9689993
11000	191.1017469
11001	165.2051221
11002	604.4017469
11003	302.3963286
11004	140.1539355
11005	350.8963286
11006	337.7785026
11007	540.2767729
11008	304.9301951
11009	590.8767729
11010	122.6991812
11011	210.0491342
11013	217.7231718
11014	443.0596147
11015	614.3637994
11016	373.0637994
11017	102.2603952
11018	489.006973
11019	-7.806617534
11020	110.7603952
11021	227.6168686
11022	282.9413312
11023	362.3616048
11024	92.63055577
11025	836.1052684
11026	269.0518321
11027	128.2207875
11028	313.0159357
11029	56.65343279
11030	348.097863
11031	358.2046426
11032	883.6970972
11033	299.1352461
11034	344.796193
11035	137.0051684
11036	180.9317851
11037	233.4759608
11038	749.0785487
11039	467.3785487
11040	348.3199119
11041	729.798471
11042	164.1450488
11043	339.298471
11044	421.0504875
11045	220.7002186
11046	220.4002186
11047	340.3740673
11048	60.12748954
11049	723.3008736
11050	143.8474514
11051	61.50087357
11052	363.134146
11053	516.9477365
11054	194.1477365
11055	1052.947736
11056	299.7496584
11057	12.7598968
11058	620.8496584
11059	24.33294893
11060	107.4329348
11061	-118.7806416
11062	74.43294893
11063	379.7286199
11064	290.1286199
11065	1135.675198
11066	106.0475591
11067	385.4976061
11068	242.2441839
11069	32.09088941
11070	316.9332825
11071	37.7238767
11072	65.08303155
11073	333.9905915
11074	352.1722814
11075	100.7188592
11076	593.7683371
11077	462.9217734
11078	787.0940206
11079	153.0474428
11080	52.59402057
11081	395.400023
11082	366.8534452
11083	142.3958383
11084	790.6534452
11085	813.3699732
11086	269.0699732
11087	522.3098659
11088	529.4174258
11089	78.25913121
11090	560.205709
11091	-48.8078815
11092	547.7139419
11093	182.1191244
11094	74.07673127
11095	863.5728041
11096	202.463437
11097	455.8278507
11098	1105.362073
11099	567.6545127
11100	689.8316984
11101	305.4782762
11102	219.8960211
11103	203.0460681
11104	267.2884612
11105	137.7460681
11106	516.4837216
11107	77.84322477
11108	148.7432107
11109	117.662564
11111	557.8833511
11112	116.7663386
11113	661.3658338
11114	1848.948868
11115	671.1104326
11116	494.6968562
11117	309.206262
11118	594.0104326
11119	52.55338599
11120	22.29996377
11121	347.6754296
11122	512.7712449
11123	118.9684935
11124	270.7684935
11125	542.2582551
11126	196.9684935
11127	141.201761
11128	695.1915226
11129	168.6483388
11130	111.8347483
11131	164.501761
11132	63.08109871
11133	189.3013639
11134	-8.798636075
11135	23.4911255
11136	366.2013639
11137	3367.647942
11138	346.4849432
11139	132.9747048
11140	1842.884943
11141	376.831521
11142	77.43152102
11143	227.9223254
11144	149.2689032
11145	20.62232539
11146	123.9647185
11147	296.0223254
11148	536.6339608
11149	677.6361527
11150	1183.336153
11151	28.68273051
11152	398.1827305
11153	390.0768811
11154	208.034488
11155	118.534488
11156	526.2195557
11157	424.5195557
11158	33.21955572
11159	114.7900437
11160	42.59004373
11161	87.36228195
11162	630.9157042
11163	2.272953704
11164	81.72976991
11165	174.8297699
11166	814.9982976
11167	141.4367733
11168	491.7982976
11169	1065.07869
11170	427.5252683
11171	113.5252683
11172	337.3924514
11173	344.0348445
11174	362.9390292
11175	574.3424044
11176	-46.32583261
11177	301.5741674
11178	320.6924986
11179	387.2390764
11180	699.2924986
11181	104.5639955
11182	486.1742339
11183	103.0692842
11184	338.7227064
11185	371.4307493
11186	-5.015828449
11187	170.4307493
11188	107.4830933
11189	178.8830933
11190	77.68521038
11191	538.6386326
11192	310.5446238
11193	93.99120161
11194	538.9446238
11195	412.2912016
11196	412.1446238
11197	1100.748388
11198	159.2483884
11199	174.8907815
11200	122.7045025
11201	92.20069449
11202	-18.612896
11203	75.23869678
11204	184.6386968
11205	390.815436
11206	126.215436
11207	501.1657741
11208	640.2615894
11209	475.9771445
11210	841.7216009
11211	-25.17839915
11212	303.3113624
11213	196.4548516
11214	407.0506669
11215	1088.208274
11216	128.1789236
11217	85.63487819
11218	532.1348782
11219	797.6772713
11220	383.663164
11221	459.963164
11222	80.95628544
11223	226.4698759
11224	-232.4437146
11225	352.8232981
11226	402.5165785
11227	329.3165785
11228	345.0631563
11229	181.9499599
11230	-36.25004014
11231	232.5499599
11232	373.2970002
11233	183.543578
11234	572.5620564
11235	296.8054667
11236	306.4588889
11237	190.0919004
11238	508.8919004
11239	381.4021388
11240	1016.904201
11241	364.9576233
11242	301.3042011
11243	138.5304624
11244	661.0838846
11245	200.6338376
11246	933.8304624
11247	178.5138501
11248	654.3138501
11249	540.1604279
11250	671.2931505
11251	-50.9162553
11252	237.2973352
11253	255.6507574
11254	155.040519
11255	463.1127018
11256	209.0178669
11257	294.5212562
11258	146.517881
11259	101.017881
11261	278.3389487
11263	226.6923709
11264	371.234764
11265	286.0763471
11266	201.0331633
11267	467.0865855
11268	35.2865855
11269	319.7154599
11270	456.3578767
11271	152.4044545
11272	137.8578767
11273	306.7508055
11274	939.1665226
11275	39.81310041
11276	-27.73347738
11277	1611.187542
11278	438.2773037
11279	1066.553459
11280	351.23412
11281	443.53412
11282	130.2678534
11283	413.4348302
11284	-76.64518311
11285	758.5548169
11286	328.4920276
11287	776.1013947
11288	377.1916697
11289	214.3916697
11290	15.41727241
11291	1334.830875
11292	60.14111351
11293	795.5411135
11294	413.8411135
11295	354.6930267
11296	1176.303265
11297	415.1498429
11298	477.7032652
11299	834.6501102
11300	59.15011025
11301	280.0501102
11302	979.7501102
11303	571.3398718
11304	668.8434334
11305	782.5884693
11306	582.4810026
11307	86.67681787
11308	1455.457152
11309	191.9374476
11310	700.477786
11311	374.577786
11312	134.277786
11313	810.0243638
11314	1935.800525
11315	-2.099475266
11316	520.7005247
11317	193.8902863
11318	256.9952436
11319	521.2302081
11320	769.4487249
11321	492.5885335
11322	201.134251
11323	805.4444894
11324	388.1490321
11325	643.7580725
11326	559.3208619
11327	952.7582327
11328	314.7582327
11329	795.59122
11330	436.2006257
11331	610.9799719
11332	1663.897251
11333	330.0396437
11334	248.0438284
11335	556.8396437
11336	103.2769877
11337	344.7235655
11338	209.6235655
11339	410.4269407
11340	541.6235655
11341	442.489587
11342	78.73198011
11343	364.8503417
11344	163.8079486
11345	96.95452639
11346	126.3150055
11347	204.9718217
11348	12.96763697
11349	511.5252439
11350	100.4341031
11351	610.1875253
11352	71.12991843
11353	162.8754913
11354	1.365252903
11355	336.4652529
11356	-12.99379228
11357	184.0164462
11358	21.01644615
11359	559.6164462
11360	355.5630239
11361	219.0164462
11362	469.6406949
11363	253.7941171
11364	245.7406949
11365	344.8735977
11366	142.8984635
11367	159.3416473
11368	455.3018387
11369	312.2942788
11370	393.038069
11371	88.49567586
11372	37.34778524
11373	131.5436005
11374	747.6012075
11375	208.890969
11376	504.3798596
11377	1178.932491
11378	440.6706394
11379	-24.89637333
11380	757.4802095
11381	283.7802095
11382	81.18020954
11383	151.9378165
11384	254.4615895
11385	695.9615895
11386	122.3398798
11387	217.5851886
11388	292.4317664
11389	50.88518857
11390	121.847665
11391	265.547665
11392	186.1942428
11393	408.047665
11394	182.2571517
11395	291.3105739
11396	11.41057394
11397	347.1105739
11398	104.5848624
11399	165.1848624
11400	495.0272555
11401	316.7834009
11402	374.5902739
11403	562.7575635
11404	304.3795177
11405	634.5897561
11406	276.3353859
11407	217.4888081
11408	878.3935874
11409	459.6606001
11410	268.4534757
11411	188.0534757
11412	593.1000535
11413	249.3393526
11414	444.0435373
11415	465.4977148
11416	1112.497715
11417	149.3600321
11418	124.9600321
11419	301.7658649
11420	537.708258
11421	421.0124427
11422	55.66208538
11423	477.5620854
11424	124.7048422
11425	167.2946038
11426	388.0048422
11427	653.4153014
11428	362.6584852
11429	271.6687236
11430	221.2584852
11431	29.12804757
11432	486.0144194
11433	73.06784163
11434	38.62365427
11435	142.6337692
11436	220.1337692
11437	60.33376923
11438	250.4519898
11439	51.3985676
11440	32.39438291
11441	241.2248221
11442	229.7782444
11443	425.2782444
11444	297.0206374
11445	1290.572287
11446	92.21362921
11447	-13.78637079
11448	213.060207
11449	444.360207
11450	361.7176374
11451	424.2752443
11452	330.1218221
11453	211.5482583
11454	475.7341342
11455	330.2299495
11456	156.477318
11457	211.8341342
11458	238.9341342
11459	322.7088265
11460	166.6554043
11461	635.4554043
11462	229.3285789
11463	188.5319541
11465	409.4665941
11466	427.3131719
11467	132.0089872
11468	134.7665941
11469	88.81654713
11470	477.7996153
11471	302.8283002
11472	245.974878
11473	391.383516
11474	960.4775313
11475	87.10698493
11476	116.0036097
11477	686.499425
11478	798.8074618
11479	163.9575089
11480	242.9040866
11481	296.1253602
11482	216.1787965
11483	232.127833
11484	140.3744108
11485	307.3377159
11486	314.366163
11487	80.42041743
11488	146.0658126
11489	1504.265813
11490	270.2666279
11491	413.4624432
11492	978.5149113
11493	126.8046729
11494	114.345786
11495	454.5208942
11496	253.337326
11497	276.4797191
11498	239.8705027
11499	243.6438459
11500	33.24384591
11501	425.4557178
11502	274.4133247
11503	569.0809149
11504	400.331369
11505	174.2176877
11506	682.0787003
11507	-49.33632911
11508	541.5636709
11509	163.614591
11510	1068.482252
11511	759.3548156
11512	298.4095992
11513	452.4773472
11514	397.2033689
11515	-59.69609851
11516	573.2644782
11517	-148.9360373
11518	231.9979919
11519	-96.10623145
11520	131.4074618
