# Supplementary material for: Genetic architecture of terpene chemistry and growth traits and the impact of inbreeding on these traits in western redcedar (Thuja plicata)
Source: Evol Appl. 2023 Jan 12;16(3):673–87. doi: 10.1111/eva.13526 (PMC10033848; doi:10.1111/eva.13526)
Supplement: Supplementary file 3 — Dataset S2 [file EVA-16-673-s001.gz › ht15_adjusted_phenotypes.txt]

ID adj_phen
10001 816.82983762385
10002 936.82983762385
10003 818.937256162277
10004 888.937256162277
10005 916.82983762385
10006 908.937256162277
10007 938.937256162277
10008 801.15056306458
10009 932.944841971455
10010 1001.15056306458
10011 872.944841971455
10012 942.944841971455
10013 842.944841971455
10014 802.944841971455
10015 862.641424541208
10016 872.571351800437
10017 912.571351800437
10018 931.584210737938
10019 661.584210737938
10020 871.584210737938
10021 791.584210737938
10022 741.584210737938
10023 752.553562098518
10024 912.553562098518
10025 962.553562098518
10026 902.553562098518
10027 702.553562098518
10028 862.553562098518
10029 825.187305035378
10030 915.187305035378
10031 894.780536850248
10032 845.16233978216
10033 860.907303270722
10034 810.907303270722
10035 840.907303270722
10036 840.907303270722
10037 790.907303270722
10038 792.571351800437
10039 992.571351800437
10040 835.799425082385
10041 955.799425082385
10042 845.799425082385
10043 717.639183823645
10044 877.639183823645
10045 947.639183823645
10046 837.639183823645
10047 910.619126258637
10048 865.932193426985
10049 695.127862153118
10050 775.932193426985
10051 913.720936636771
10052 913.720936636771
10053 1048.25897697289
10054 868.258976972895
10055 938.258976972895
10056 867.310331188857
10057 795.540609834154
10058 812.26104925251
10059 798.75956941652
10060 808.75956941652
10061 868.75956941652
10062 896.110003386112
10063 955.127862153118
10064 915.127862153118
10065 775.127862153118
10066 925.127862153118
10067 798.358825344829
10068 808.358825344829
10069 818.55689880058
10070 778.55689880058
10071 858.55689880058
10072 988.55689880058
10073 904.362471736613
10074 834.362471736613
10075 854.362471736613
10076 824.362471736613
10077 894.362471736613
10078 866.181963078688
10079 806.181963078688
10080 866.181963078688
10081 936.181963078688
10082 876.181963078688
10083 866.795462930581
10084 996.795462930581
10085 746.795462930581
10086 775.953554145786
10087 753.427932256681
10088 823.427932256681
10089 853.427932256681
10090 823.427932256681
10091 925.62136864209
10092 755.62136864209
10093 905.62136864209
10094 771.479628884689
10095 841.479628884689
10096 801.479628884689
10097 845.158806902242
10098 787.371276160825
10099 837.371276160825
10100 867.371276160825
10101 917.371276160825
10102 698.219459835508
10103 878.219459835508
10104 858.219459835508
10105 713.646132717671
10106 898.024211462871
10107 868.024211462871
10108 958.024211462871
10109 798.024211462871
10110 856.057765667458
10111 846.057765667458
10112 856.057765667458
10113 836.057765667458
10114 766.057765667458
10115 966.057765667458
10116 651.918381410497
10117 891.918381410497
10118 831.918381410497
10119 931.918381410497
10120 779.508410181164
10121 733.050457444931
10122 893.050457444931
10123 973.050457444931
10124 860.647184286855
10125 850.647184286855
10126 900.647184286855
10127 750.647184286855
10128 863.735771896481
10129 913.735771896481
10130 969.36637412774
10131 779.36637412774
10132 849.36637412774
10133 961.976930639139
10134 851.976930639139
10135 861.976930639139
10136 869.508410181164
10137 766.558271793275
10138 896.558271793275
10139 875.083202599331
10140 795.083202599331
10141 837.930042085125
10142 727.930042085125
10143 847.930042085125
10144 950.933535085688
10145 920.933535085688
10146 910.933535085688
10147 750.933535085688
10148 886.688344854642
10149 915.338628964303
10150 825.338628964303
10151 940.222276300922
10152 680.222276300922
10153 820.222276300922
10154 940.222276300922
10155 830.222276300922
10156 869.967905436286
10157 986.391361842361
10158 886.391361842361
10159 776.391361842361
10160 856.547685847112
10161 896.547685847112
10162 785.723585368387
10163 875.723585368387
10164 802.967421255465
10165 912.967421255465
10166 672.967421255465
10167 770.818136780499
10168 780.818136780499
10169 815.012110290261
10170 875.012110290261
10171 765.012110290261
10172 915.012110290261
10173 1054.14045499738
10174 914.140454997381
10175 874.140454997381
10176 914.140454997381
10177 825.431164357599
10178 806.718413556276
10179 716.718413556276
10180 861.724309366617
10181 821.724309366617
10182 771.724309366617
10183 691.724309366617
10184 741.724309366617
10185 833.222519539714
10186 763.222519539714
10187 753.222519539714
10188 923.222519539714
10189 687.525940996905
10190 797.525940996905
10191 967.525940996905
10192 881.567205886267
10193 873.992574818167
10194 873.992574818167
10195 983.992574818167
10196 823.992574818167
10197 927.808903779276
10198 867.808903779276
10199 827.808903779276
10200 1067.80890377928
10201 759.273568266815
10202 864.408962749393
10203 774.408962749393
10204 824.408962749393
10205 924.408962749393
10206 884.408962749393
10207 814.408962749393
10208 805.512789392988
10209 885.512789392988
10210 840.842587572909
10211 1030.84258757291
10212 869.616379377778
10213 779.616379377778
10214 869.616379377778
10215 849.616379377778
10216 959.616379377778
10217 939.616379377778
10218 866.18759761054
10219 806.18759761054
10220 916.18759761054
10221 923.812020094397
10222 683.812020094397
10223 933.812020094397
10224 953.812020094397
10225 777.161854538137
10226 947.161854538137
10227 977.161854538137
10228 767.161854538137
10229 852.539223571463
10230 925.575770646413
10231 855.575770646413
10232 723.927569688964
10233 873.927569688964
10234 962.779149593446
10235 842.779149593446
10236 962.453665235836
10237 892.453665235836
10238 894.838795787227
10239 804.838795787227
10240 810.208402576926
10241 750.208402576926
10242 910.208402576926
10243 950.208402576926
10244 700.208402576926
10245 1000.01848709418
10246 780.018487094184
10247 616.199077145542
10248 923.193435517006
10249 903.193435517006
10250 813.193435517006
10251 853.193435517006
10252 996.662374229322
10253 736.662374229322
10254 746.342224485466
10255 793.585112740193
10256 803.585112740193
10257 843.585112740193
10258 813.585112740193
10259 983.839663372984
10260 853.839663372984
10261 723.839663372984
10262 795.498595824018
10263 715.498595824018
10264 905.498595824018
10265 895.498595824018
10266 745.498595824018
10267 895.7202225866
10268 894.751265567924
10269 664.751265567924
10270 844.751265567924
10271 956.605227244088
10272 896.605227244088
10273 866.605227244088
10274 686.605227244088
10275 906.605227244088
10276 816.605227244088
10277 878.679426369223
10278 898.679426369223
10279 806.226739361633
10280 876.226739361633
10281 842.069734953013
10282 762.069734953013
10283 912.069734953013
10284 962.069734953013
10285 812.069734953013
10286 920.725435705476
10287 820.725435705476
10288 830.725435705476
10289 710.725435705476
10290 860.725435705476
10291 870.725435705476
10292 735.510193337743
10293 675.510193337743
10294 855.510193337743
10295 748.472085463264
10296 891.117875731789
10297 721.117875731789
10298 771.117875731789
10299 640.458795896122
10300 770.458795896122
10301 810.458795896122
10302 1060.45879589612
10303 1021.94238718311
10304 851.942387183115
10305 731.942387183115
10306 878.274953386963
10307 968.274953386963
10308 768.274953386963
10309 808.274953386963
10310 951.387322402512
10311 961.387322402512
10312 841.387322402512
10313 921.387322402512
10314 771.387322402512
10315 747.457210609604
10316 967.457210609604
10317 847.131726251994
10318 917.131726251994
10319 928.404288521275
10320 668.404288521275
10321 678.404288521275
10322 968.404288521275
10323 883.479156807272
10324 833.479156807272
10325 983.479156807272
10326 853.479156807272
10327 842.073918709291
10328 912.073918709291
10329 812.073918709291
10330 832.073918709291
10331 762.073918709291
10332 840.805464278387
10333 830.805464278387
10334 890.799429123109
10335 910.799429123109
10336 920.250243610938
10337 720.250243610938
10338 760.250243610938
10339 930.250243610938
10340 920.250243610938
10341 700.525048219176
10342 870.525048219176
10343 1030.52504821918
10344 845.099581036223
10345 865.099581036223
10346 965.099581036223
10347 965.2318337027
10348 885.2318337027
10349 917.38104661303
10350 887.38104661303
10351 787.38104661303
10352 807.593296540235
10353 817.593296540235
10354 697.593296540235
10355 847.593296540235
10356 777.033094791018
10357 827.033094791018
10358 817.033094791018
10359 892.660553204422
10360 932.660553204422
10361 872.660553204422
10362 831.189392409594
10363 961.189392409594
10364 891.189392409594
10365 821.189392409594
10366 901.642913308227
10367 861.437799175343
10368 741.437799175343
10369 811.437799175343
10370 961.437799175343
10371 821.437799175343
10372 843.673511171918
10373 703.673511171918
10374 843.673511171918
10375 893.673511171918
10376 994.694903036793
10377 744.694903036793
10378 874.694903036793
10379 904.694903036793
10380 797.683355969474
10381 897.683355969474
10382 706.813757035759
10383 956.813757035759
10384 1026.81375703576
10385 746.801449768038
10386 816.801449768038
10387 816.801449768038
10388 884.726020583827
10389 754.726020583827
10390 705.376989299047
10391 835.376989299047
10392 834.681352961372
10393 884.681352961372
10394 814.681352961372
10395 774.681352961372
10396 824.681352961372
10397 819.088716176561
10398 809.088716176561
10399 789.088716176561
10400 861.933076193933
10401 681.933076193933
10402 841.933076193933
10403 861.933076193933
10404 681.933076193933
10405 1021.93307619393
10406 816.82536930382
10407 816.82536930382
10408 867.443204296901
10409 945.331300039093
10410 1005.33130003909
10411 825.331300039093
10412 805.331300039093
10413 925.331300039093
10414 931.557819467961
10415 801.557819467961
10416 901.557819467961
10417 861.557819467961
10418 891.557819467961
10419 814.458426656342
10420 874.458426656342
10421 844.458426656342
10422 814.458426656342
10423 1014.45842665634
10424 834.458426656342
10425 824.458426656342
10426 752.788322103963
10427 893.373213796879
10428 912.884207933314
10429 912.884207933314
10430 792.884207933314
10431 858.309675116267
10432 828.309675116267
10433 858.309675116267
10434 1002.49333873929
10435 842.49333873929
10436 752.49333873929
10437 951.749193006768
10438 801.749193006768
10439 923.601942436177
10440 853.601942436177
10441 793.601942436177
10442 863.601942436177
10443 676.634026992425
10444 716.634026992425
10445 926.634026992425
10446 956.634026992425
10447 959.324359929165
10448 849.324359929165
10449 776.526574135381
10450 806.526574135381
10451 926.25185735322
10452 806.25185735322
10453 756.25185735322
10454 696.25185735322
10455 976.25185735322
10456 906.25185735322
10457 1018.94165894105
10458 788.941658941046
10459 771.749193006768
10460 981.749193006768
10461 844.346083915141
10462 744.346083915141
10463 904.346083915141
10464 742.024586347983
10465 842.024586347983
10466 1041.87307274139
10467 811.873072741392
10468 741.873072741392
10469 790.688769861915
10470 907.45874075036
10471 867.45874075036
10472 917.45874075036
10473 841.423708649158
10474 961.423708649158
10475 833.519219116983
10476 713.519219116983
10477 889.328534690559
10478 1019.32853469056
10479 649.328534690559
10480 718.430752268862
10481 898.430752268862
10482 848.430752268862
10483 918.430752268862
10484 828.430752268862
10485 772.466735464989
10486 742.466735464989
10487 932.466735464989
10488 843.408713636799
10489 861.253880975624
10490 751.253880975624
10491 851.253880975624
10492 771.253880975624
10493 892.275272840499
10494 782.275272840499
10495 982.275272840499
10496 812.275272840499
10497 745.232988851856
10498 786.571596589074
10499 886.571596589074
10500 896.571596589074
10501 756.571596589074
10502 796.571596589074
10503 717.618942341206
10504 857.618942341206
10505 862.194236303085
10506 779.497241189605
10507 765.247532878445
10508 935.436077612861
10509 875.247532878445
10510 801.332855090615
10511 853.924536791737
10512 705.069945587472
10513 870.344130431086
10514 760.619126258637
10515 755.932193426985
10516 598.258976972895
10517 767.310331188857
10518 716.110003386112
10519 776.110003386112
10520 786.110003386112
10521 891.352193328064
10522 864.347882799172
10523 814.347882799172
10524 744.347882799172
10525 851.632583591271
10526 841.632583591271
10527 751.632583591271
10528 851.632583591271
10529 721.632583591271
10530 981.632583591271
10531 1025.72499392935
10532 795.724993929353
10533 835.724993929353
10534 954.914331457443
10535 864.914331457443
10536 848.851498246821
10537 858.851498246821
10538 898.851498246821
10539 858.851498246821
10540 754.128954466118
10541 824.128954466118
10542 906.637407791211
10543 909.051478202731
10544 689.051478202731
10545 805.337937515195
10546 395.337937515195
10547 753.18525173587
10548 393.18525173587
10549 803.18525173587
10550 965.692784545157
10551 855.692784545157
10552 945.692784545157
10553 835.692784545157
10554 797.682709552389
10555 727.682709552389
10556 827.682709552389
10557 795.314486364358
10558 685.314486364358
10559 845.314486364358
10560 905.314486364358
10561 985.314486364358
10562 909.073256641325
10563 969.073256641325
10564 811.15682274364
10565 821.15682274364
10566 971.15682274364
10567 751.887181939332
10568 881.887181939332
10569 991.887181939332
10570 941.887181939332
10571 839.404238222091
10572 869.404238222091
10573 679.404238222091
10574 929.404238222091
10575 714.237505658494
10576 458.535527499162
10577 1008.53552749916
10578 778.535527499162
10579 818.535527499162
10580 931.222952350694
10581 781.222952350694
10582 905.6353588811
10583 1045.6353588811
10584 895.757550655488
10585 885.757550655488
10586 1015.75755065549
10587 827.385457090322
10588 917.385457090322
10589 978.464382122009
10590 878.464382122009
10591 851.058197767325
10592 854.990209941681
10593 794.990209941681
10594 974.990209941681
10595 844.990209941681
10596 924.840684766284
10597 964.840684766284
10598 1044.84068476628
10599 967.30137999351
10600 837.30137999351
10601 826.296203460003
10602 976.296203460003
10603 876.296203460003
10604 916.296203460003
10605 981.916069109029
10606 883.876912393494
10607 933.876912393494
10608 915.028891965784
10609 685.028891965784
10610 925.028891965784
10611 845.229019922517
10612 985.229019922517
10613 977.341665605703
10614 787.341665605703
10615 907.341665605703
10616 767.341665605703
10617 917.341665605703
10618 837.341665605703
10619 846.109664043601
10620 596.109664043601
10621 763.35802579628
10622 743.35802579628
10623 943.35802579628
10624 886.627357447982
10625 746.627357447982
10626 666.627357447982
10627 956.627357447982
10628 992.133555777923
10629 532.092746364681
10630 992.092746364681
10631 912.092746364681
10632 1000.61885515349
10633 800.618855153492
10634 640.618855153492
10635 880.711629120237
10636 940.711629120237
10637 870.711629120237
10638 860.527428035001
10639 910.527428035001
10640 840.527428035001
10641 960.527428035001
10642 760.527428035001
10643 890.527428035001
10644 707.058588238583
10645 987.058588238583
10646 817.058588238583
10647 807.058588238583
10648 983.427969725626
10649 923.427969725626
10650 843.427969725626
10651 873.427969725626
10652 713.427969725626
10653 866.605231274774
10654 866.605231274774
10655 895.799695067922
10656 885.31317307734
10657 965.31317307734
10658 825.31317307734
10659 835.31317307734
10660 915.31317307734
10661 905.31317307734
10662 1047.74092091228
10663 737.740920912279
10664 708.436601570585
10665 788.436601570585
10666 648.436601570585
10667 838.436601570585
10668 958.436601570585
10669 974.808667140128
10670 849.815605319745
10671 1079.81560531975
10672 649.815605319745
10673 1019.81560531975
10674 889.815605319745
10675 17.535807436698
10676 1017.5358074367
10677 907.535807436698
10678 860.015332389572
10679 730.015332389572
10680 950.015332389572
10681 603.775569913135
10682 793.775569913135
10683 843.775569913135
10684 779.205540577633
10685 1049.20554057763
10686 955.520152317547
10687 895.520152317547
10688 745.520152317547
10689 851.941838134726
10690 691.941838134726
10691 971.941838134726
10692 1005.48080985715
10693 995.480809857151
10694 746.350788978159
10695 826.350788978159
10696 831.465651632761
10697 781.465651632761
10698 965.159225781468
10699 965.159225781468
10700 735.159225781468
10701 975.708559779834
10702 825.708559779834
10703 875.708559779834
10704 925.708559779834
10705 935.708559779834
10706 837.666536665827
10707 807.666536665827
10708 887.666536665827
10709 1007.66653666583
10710 1044.01092179828
10711 681.388269079392
10712 911.388269079392
10713 899.105939268806
10714 949.105939268806
10715 899.105939268806
10716 749.105939268806
10717 919.105939268806
10718 789.856689872066
10719 839.856689872066
10720 829.856689872066
10721 903.546119142766
10722 913.546119142766
10723 995.36150980004
10724 725.36150980004
10725 795.36150980004
10726 681.01619853128
10727 871.01619853128
10728 960.251158067464
10729 860.251158067464
10730 840.251158067464
10731 470.251158067464
10732 1052.4452779346
10733 921.974821409429
10734 791.974821409429
10735 781.166726019448
10736 826.350788978159
10737 815.933174941346
10738 925.933174941346
10739 938.604916230904
10740 433.924188225389
10741 693.924188225389
10742 983.924188225389
10743 973.077469699544
10744 814.208917447186
10745 758.604916230904
10746 858.604916230904
10747 866.214046165873
10748 856.214046165873
10749 808.88584337762
10750 902.208444220864
10751 1012.20844422086
10752 868.88584337762
10753 1008.69960528284
10754 865.838044183929
10755 651.974821409429
10756 821.974821409429
10757 775.838044183929
10758 972.445277934597
10759 812.445277934597
10760 947.192989696904
10761 775.378073349503
10762 886.096452348503
10763 886.096452348503
10764 986.096452348503
10765 732.408742957612
10766 943.153430647103
10767 753.153430647103
10768 924.481651650029
10769 857.192989696904
10770 775.838044183929
10771 998.699605282836
10772 638.699605282836
10773 708.699605282836
10774 941.235475185926
10775 958.186292134477
10776 868.88584337762
10777 978.88584337762
10778 986.214046165873
10779 976.214046165873
10780 805.417166666803
10781 715.417166666803
10782 872.617224458568
10783 873.95005497741
10784 853.077469699544
10785 756.56300991562
10786 823.077469699544
10787 966.56300991562
10788 810.875495266584
10789 1000.87549526658
10790 930.875495266584
10791 910.875495266584
10792 1010.81179182524
10793 800.875495266584
10794 890.875495266584
10795 756.56300991562
10796 898.353254521909
10797 733.95005497741
10798 973.95005497741
10799 903.95005497741
10800 712.617224458568
10801 715.610944183811
10802 692.617224458568
10803 786.915737229807
10804 853.874465333274
10805 378.186292134477
10806 811.235475185926
10807 991.235475185926
10808 751.235475185926
10809 801.235475185926
10810 662.254785295944
10811 934.481651650029
10812 1031.8324251554
10813 1001.8324251554
10814 751.832425155402
10815 690.539414172282
10816 880.539414172282
10817 710.539414172282
10818 912.36123040343
10819 925.911182745223
10820 1181.14130536571
10821 641.141305365711
10822 913.874465333274
10823 753.590903333324
10824 833.590903333324
10825 906.915737229807
10826 870.597755170184
10827 996.915737229807
10828 800.597755170184
10829 625.610944183811
10830 775.610944183811
10831 853.149323518116
10832 913.149323518116
10833 913.149323518116
10834 944.004154969998
10835 704.004154969998
10836 858.353254521909
10837 959.893532319744
10838 1058.35325452191
10839 918.353254521909
10840 798.353254521909
10841 883.502515097915
10842 893.502515097915
10843 1070.81179182524
10844 743.502515097915
10845 892.245789968177
10846 799.607413589997
10847 1009.89353231974
10848 904.004154969998
10849 684.004154969998
10850 923.149323518116
10851 743.149323518116
10852 910.990443665847
10853 863.590903333324
10854 956.708164634084
10855 1003.59090333332
10856 746.708164634084
10857 946.708164634084
10858 746.708164634084
10859 891.141305365711
10860 725.911182745223
10861 875.911182745223
10862 886.628494151609
10863 756.628494151609
10864 866.628494151609
10865 655.014156774817
10866 706.628494151609
10867 906.628494151609
10868 1070.53941417228
10869 865.362295771112
10870 984.40323357056
10871 791.832425155402
10872 731.832425155402
10873 1034.40323357056
10874 814.40323357056
10875 605.362295771112
10876 785.014156774817
10877 689.026452077369
10878 969.026452077369
10879 899.026452077369
10880 779.026452077369
10881 888.510208972634
10882 878.510208972634
10883 861.785425099227
10884 888.510208972634
10885 938.510208972634
10886 931.785425099227
10887 916.708164634084
10888 797.166572490063
10889 796.708164634084
10890 917.166572490063
10891 968.749469008216
10892 880.990443665847
10893 944.784869376499
10894 634.784869376499
10895 895.986900100926
10896 679.536734005873
10897 935.986900100926
10898 899.607413589997
10899 929.607413589997
10900 969.607413589997
10901 962.583666323858
10902 740.691781718893
10903 922.245789968177
10904 940.691781718893
10905 1020.69178171889
10906 862.709912001228
10907 1032.70991200123
10908 990.691781718893
10909 610.691781718893
10910 850.691781718893
10911 912.583666323858
10912 712.583666323858
10913 901.15777680906
10914 731.15777680906
10915 822.241655838881
10916 915.986900100926
10917 895.986900100926
10918 854.784869376499
10919 878.749469008216
10920 568.749469008216
10921 971.785425099227
10922 661.785425099227
10923 826.408230560164
10924 722.241655838881
10925 766.434792050516
10926 989.595850150086
10927 821.15777680906
10928 1051.15777680906
10929 835.381709212976
10930 965.381709212976
10931 892.709912001228
10932 847.144452046351
10933 887.144452046351
10934 822.709912001228
10935 878.728769069901
10936 548.728769069901
10937 1008.7287690699
10938 805.381709212976
10939 845.381709212976
10940 839.595850150086
10941 786.434792050516
10942 786.434792050516
10943 877.176954667168
10944 777.176954667168
10945 847.176954667168
10946 727.176954667168
10947 857.176954667168
10948 994.287192359938
10949 844.287192359938
10950 714.287192359938
10951 879.553991515397
10952 759.553991515397
10953 750.632916547084
10954 1000.63291654708
10955 923.37786269118
10956 793.37786269118
10957 574.561889667424
10958 924.561889667424
10959 924.561889667424
10960 883.436830011717
10961 823.436830011717
10962 843.436830011717
10963 743.436830011717
10964 713.436830011717
10965 905.973010574071
10966 935.973010574071
10967 715.973010574071
10968 995.973010574071
10969 806.329122378791
10970 806.329122378791
10971 586.329122378791
10972 813.352197163191
10973 723.352197163191
10974 885.902735722228
10975 995.902735722228
10976 628.604171899462
10977 918.604171899462
10978 1044.38572524688
10979 834.385725246883
10980 858.152622793745
10981 760.549605143329
10982 680.549605143329
10983 830.549605143329
10984 978.574244512163
10985 635.994225274281
10986 745.994225274281
10987 1045.99422527428
10988 868.348402090689
10989 568.348402090689
10990 988.348402090689
10991 991.648883129876
10992 901.648883129876
10993 641.648883129876
10994 874.382374218202
10995 904.382374218202
10996 998.992268298668
10997 817.703097672824
10998 747.703097672824
10999 767.703097672824
11000 849.912826959492
11001 969.912826959492
11002 809.912826959492
11003 854.723420232495
11004 964.723420232495
11005 924.723420232495
11006 526.306146204161
11007 839.493297612007
11008 899.493297612007
11009 819.493297612007
11010 831.293487555119
11011 731.293487555119
11012 961.676624724598
11013 693.043776275818
11014 1009.27065837777
11015 869.270658377774
11016 759.270658377774
11017 1018.47552129667
11018 778.475521296674
11019 538.475521296674
11020 908.475521296674
11021 711.833016508593
11022 693.306613167297
11023 897.097049921545
11024 998.992268298668
11025 847.359888504299
11026 967.359888504299
11027 1134.08438371705
11028 785.066896158623
11029 789.679192147895
11030 170.7114099697
11031 782.051530669066
11032 886.962114535746
11033 896.225316206394
11034 664.645274440204
11035 817.468797159838
11036 678.520772100124
11037 873.048007183723
11038 816.384499669386
11039 736.384499669386
11040 811.957830595087
11041 802.849920201027
11042 882.849920201027
11043 892.849920201027
11044 854.909740665092
11045 757.907043845354
11046 827.907043845354
11047 860.920696078759
11048 930.920696078759
11049 937.251604858
11050 907.251604858
11051 827.251604858
11052 876.552302021063
11053 896.552302021063
11054 906.552302021063
11055 746.552302021063
11056 833.829697447568
11057 943.829697447568
11058 703.829697447568
11059 956.479238283543
11060 826.479238283543
11061 906.479238283543
11062 846.479238283543
11063 1041.87014295449
11064 731.870142954486
11065 901.870142954486
11066 859.614374529158
11067 839.614374529158
11068 839.614374529158
11069 788.42790774342
11070 868.42790774342
11071 988.42790774342
11072 890.679183472594
11073 830.679183472594
11074 886.693326964513
11075 836.693326964513
11076 814.676997776777
11077 844.676997776777
11078 910.994628059733
11079 830.994628059733
11080 820.994628059733
11081 756.099425005936
11082 736.099425005936
11083 966.099425005936
11084 886.099425005936
11085 911.587049155619
11086 961.587049155619
11087 844.676997776777
11088 814.676997776777
11089 831.287991044124
11090 791.287991044124
11091 821.287991044124
11092 922.438846513276
11093 892.438846513276
11094 742.438846513276
11095 811.632072922362
11096 781.632072922362
11097 702.859949269795
11098 699.606619059461
11099 849.606619059461
11100 961.44421236159
11101 691.44421236159
11102 1016.66411200615
11103 796.664112006148
11104 776.664112006148
11105 816.664112006148
11106 825.559155468074
11107 1013.10364656845
11108 883.103646568446
11109 693.103646568446
11110 903.103646568446
11111 900.689592850042
11112 869.390823808352
11113 871.255841798375
11114 841.255841798375
11115 872.082291565591
11116 812.082291565591
11117 852.082291565591
11118 822.082291565591
11119 956.332809836485
11120 886.332809836485
11121 842.629395968031
11122 892.629395968031
11123 899.074214518627
11124 829.074214518627
11125 769.074214518627
11126 769.074214518627
11127 730.152326780099
11128 810.152326780099
11129 840.152326780099
11130 990.152326780099
11131 930.152326780099
11132 820.858932174115
11133 877.771748161973
11134 877.771748161973
11135 977.771748161973
11136 807.771748161973
11137 937.771748161973
11138 985.823345611022
11139 895.823345611022
11140 815.823345611022
11141 745.823345611022
11142 895.823345611022
11143 799.608362575324
11144 869.608362575324
11145 889.608362575324
11146 759.608362575324
11147 869.608362575324
11148 780.100350489946
11149 845.499804513334
11150 795.499804513334
11151 905.499804513334
11152 845.499804513334
11153 650.913150536994
11154 890.913150536994
11155 1030.91315053699
11156 1014.34522184774
11157 714.345221847743
11158 954.345221847743
11159 933.974839382666
11160 783.974839382666
11161 875.410142032082
11162 845.410142032082
11163 904.630228310428
11164 974.630228310428
11165 714.630228310428
11166 851.857871532569
11167 590.689592850042
11168 811.857871532569
11169 799.87692818057
11170 789.87692818057
11171 949.87692818057
11172 774.807432643202
11173 814.807432643202
11174 844.807432643202
11175 914.807432643202
11176 964.883811688601
11177 854.883811688601
11178 969.681607102047
11179 879.681607102047
11180 859.681607102047
11181 870.532784277884
11182 870.532784277884
11183 968.212879794185
11184 818.212879794185
11185 979.066975435532
11186 749.066975435532
11187 809.066975435532
11188 915.663964875812
11189 865.663964875812
11190 973.665441033153
11191 783.665441033153
11192 659.384110075726
11193 909.384110075726
11194 829.384110075726
11195 789.384110075726
11196 909.384110075726
11197 802.142695636107
11198 932.142695636107
11199 892.142695636107
11200 819.406759620771
11201 782.459901266762
11202 832.459901266762
11203 982.942926479092
11204 772.942926479092
11205 832.879515011007
11206 822.879515011007
11207 866.855714106634
11208 826.855714106634
11209 711.196621620078
11210 767.580767519613
11211 987.580767519613
11212 967.580767519613
11213 846.542607196648
11214 966.542607196648
11215 886.542607196648
11216 851.262451223091
11217 933.928405242089
11218 763.928405242089
11219 763.928405242089
11220 842.503624303716
11221 802.503624303716
11222 790.862609680815
11223 950.862609680815
11224 800.862609680815
11225 990.862609680815
11226 908.183077397679
11227 1018.18307739768
11228 778.183077397679
11229 847.200449203283
11230 737.200449203283
11231 767.200449203283
11232 769.33953243412
11233 779.33953243412
11234 840.500722604724
11235 770.049759065554
11236 830.049759065554
11237 927.425838676719
11238 787.425838676719
11239 857.425838676719
11240 868.365679794073
11241 848.365679794073
11242 858.365679794073
11243 930.797564558681
11244 770.797564558681
11245 750.797564558681
11246 940.797564558681
11247 834.640245498933
11248 874.640245498933
11249 874.640245498933
11250 835.926916977984
11251 985.926916977984
11252 845.926916977984
11253 935.926916977984
11254 695.926916977984
11255 919.54707670374
11256 938.313349152458
11257 738.313349152458
11258 888.313349152458
11259 868.313349152458
11260 808.313349152458
11261 852.658573003367
11262 782.658573003367
11263 852.658573003367
11264 842.658573003367
11265 825.386064211005
11266 875.386064211005
11267 825.386064211005
11268 845.386064211005
11269 839.81428532376
11270 816.514034941133
11271 736.514034941133
11272 776.514034941133
11273 723.849782532738
11274 797.559901081616
11275 907.559901081616
11276 917.559901081616
11277 980.268255465016
11278 730.268255465016
11279 900.268255465016
11280 830.268255465016
11281 870.268255465016
11282 778.625559688238
11283 870.22365978432
11284 957.801341512358
11285 887.801341512358
11286 647.801341512358
11287 877.801341512358
11288 873.301062017866
11289 773.301062017866
11290 935.638303158902
11291 907.443229561153
11292 897.443229561153
11293 957.443229561153
11294 877.443229561153
11295 869.921019179719
11296 829.921019179719
11297 919.921019179719
11298 729.921019179719
11299 822.337112044089
11300 882.337112044089
11301 802.337112044089
11302 1022.33711204409
11303 702.337112044089
11304 885.384884822189
11305 618.194687025451
11306 985.558567223503
11307 735.558567223503
11308 860.908248307713
11309 866.268202125108
11310 811.742789032495
11311 841.742789032495
11312 891.742789032495
11313 921.742789032495
11314 861.652204808077
11315 841.652204808077
11316 821.652204808077
11317 841.652204808077
11318 836.410153201625
11319 681.980021321651
11320 804.578909929289
11321 884.578909929289
11322 824.379251967024
11323 864.379251967024
11324 843.441474196276
11325 956.558909530964
11326 756.558909530964
11327 725.874841680791
11328 855.874841680791
11329 1015.87484168079
11330 835.874841680791
11331 938.252779248874
11332 1028.49477526333
11333 828.494775263334
11334 798.494775263334
11335 848.494775263334
11336 860.625175772772
11337 880.625175772772
11338 910.625175772772
11339 820.625175772772
11340 790.625175772772
11341 843.707683772103
11342 703.707683772103
11343 914.028093535456
11344 874.028093535456
11345 934.028093535456
11346 748.627271385214
11347 758.627271385214
11348 968.627271385214
11349 798.627271385214
11350 803.010847592532
11351 793.010847592532
11352 733.010847592532
11353 917.522384443189
11354 937.522384443189
11355 747.522384443189
11356 846.522325175607
11357 946.522325175607
11358 946.522325175607
11359 936.522325175607
11360 856.522325175607
11361 706.522325175607
11362 852.129539879603
11363 752.129539879603
11364 842.129539879603
11365 933.567255472001
11366 1011.90374257971
11367 751.903742579709
11368 821.903742579709
11369 721.903742579709
11370 801.494288209311
11371 1001.49428820931
11372 960.138142507272
11373 640.138142507272
11374 890.138142507272
11375 950.138142507272
11376 902.413529904816
11377 932.413529904816
11378 853.426252775695
11379 843.426252775695
11380 844.799210218864
11381 904.799210218864
11382 714.799210218864
11383 734.799210218864
11384 845.824824041576
11385 815.824824041576
11386 815.316190217672
11387 948.496575447196
11388 778.496575447196
11389 728.496575447196
11390 776.362889024175
11391 916.362889024175
11392 836.362889024175
11393 826.362889024175
11394 796.287806617219
11395 856.287806617219
11396 866.287806617219
11397 866.287806617219
11398 875.524183279952
11399 765.524183279952
11400 915.524183279952
11401 829.171809475453
11402 1022.98194625655
11403 882.355526363532
11404 839.05446929943
11405 929.05446929943
11406 741.704100842369
11407 901.704100842369
11408 816.796241715794
11409 936.796241715794
11410 778.110742600072
11411 778.110742600072
11412 1018.11074260007
11413 776.1942119816
11414 1026.1942119816
11415 698.000301184181
11416 958.000301184181
11417 662.064617970398
11418 862.064617970398
11419 786.026366325373
11420 936.026366325373
11421 806.026366325373
11422 970.554140826487
11423 782.554140826487
11424 781.247261655084
11425 901.247261655084
11426 921.247261655084
11427 732.947265388588
11428 812.947265388588
11429 952.947265388588
11430 792.947265388588
11431 808.0778464915
11432 806.321856547963
11433 926.321856547963
11434 646.895861902595
11435 722.057277611848
11436 782.057277611848
11437 812.057277611848
11438 767.155540431288
11439 847.155540431288
11440 737.155540431288
11441 937.546953362233
11442 987.546953362233
11443 797.546953362233
11444 617.546953362233
11445 910.055922552559
11446 785.133602579681
11447 915.133602579681
11448 845.133602579681
11449 885.133602579681
11450 903.312873413618
11451 733.312873413618
11452 903.312873413618
11453 864.328414448708
11454 840.285395166595
11455 890.285395166595
11456 940.285395166595
11457 850.285395166595
11458 790.285395166595
11459 757.815190344335
11460 917.815190344335
11461 817.815190344335
11462 947.422139066577
11463 707.422139066577
11464 697.422139066577
11465 883.865632772957
11466 743.865632772957
11467 973.865632772957
11468 883.865632772957
11469 813.865632772957
11470 926.53593447735
11471 858.602330918374
11472 748.602330918374
11473 857.356743654821
11474 654.725020478283
11475 604.106844830412
11476 914.106844830412
11477 904.106844830412
11478 786.30087291543
11479 926.30087291543
11480 796.30087291543
11481 690.07113176279
11482 940.07113176279
11483 777.160017236196
11484 757.160017236196
11485 848.768142289761
11486 899.622702968974
11487 801.18420904386
11488 844.274254739217
11489 964.274254739217
11490 768.127945750543
11491 818.127945750543
11492 821.527179224147
11493 861.527179224147
11494 846.7740336007
11495 931.149885536512
11496 818.610970962873
11497 908.610970962873
11498 907.054738704681
11499 966.373387123937
11500 646.373387123937
11501 819.088614523078
11502 829.088614523078
11503 940.175315220224
11504 830.508045344558
11505 957.071823248276
11506 879.261584322222
11507 932.84327139003
11508 832.84327139003
11509 869.862105273714
11510 862.830784279063
11511 950.980663953172
11512 704.884429140387
11513 816.061906534797
11514 815.246851033162
11515 701.110401402091
11516 878.625559688238
11517 801.917053381061
11518 733.804403222981
11519 983.804403222981
11520 896.30087291543
