# Supplementary material for: Genetic architecture of terpene chemistry and growth traits and the impact of inbreeding on these traits in western redcedar (Thuja plicata)
Source: Evol Appl. 2023 Jan 12;16(3):673–87. doi: 10.1111/eva.13526 (PMC10033848; doi:10.1111/eva.13526)
Supplement: Supplementary file 3 — Dataset S2 [file EVA-16-673-s001.gz › sabinene_adjusted_phenotypes.txt]

ID	adj_phen
10001	5482.550124
10002	5858.550124
10003	5226.630068
10004	4031.630068
10005	3816.550124
10006	7393.630068
10007	4867.630068
10008	5635.923477
10009	8162.29689
10010	3687.923477
10011	3664.29689
10012	2356.29689
10013	4567.29689
10014	4371.29689
10015	3358.591056
10016	5970.573624
10017	4098.573624
10018	5515.317705
10019	5333.317705
10020	7683.317705
10021	2688.317705
10022	3075.317705
10023	4998.352558
10024	2745.352558
10025	4012.352558
10026	4410.352558
10027	6167.352558
10028	6196.352558
10029	5092.82004
10030	6593.82004
10031	5719.468064
10032	7943.271702
10033	7099.20088
10034	3254.20088
10035	4789.20088
10036	5563.20088
10037	5388.20088
10038	4116.020989
10039	4387.020989
10040	5469.084046
10041	5881.084046
10042	6969.084046
10043	3555.37703
10044	6428.37703
10045	3450.37703
10046	7392.37703
10047	5775.549514
10048	5621.243391
10049	3530.81365
10050	4873.243391
10051	3157.957645
10052	8010.957645
10053	6863.982625
10054	6297.982625
10055	4074.982625
10056	3781.38531
10057	4927.368064
10058	5583.649632
10059	7791.965205
10060	4041.965205
10061	6911.965205
10062	6935.242965
10063	6349.81365
10064	5150.81365
10065	7018.81365
10066	8285.81365
10067	3439.27937
10068	7690.27937
10069	7533.774701
10070	4867.774701
10071	6446.774701
10072	1860.774701
10073	6372.091764
10074	3989.091764
10075	5447.091764
10076	9101.091764
10077	2652.091764
10078	3550.810677
10079	10547.81068
10080	4285.810677
10081	3021.810677
10082	3542.810677
10083	3737.610779
10084	4500.610779
10085	4119.610779
10086	2942.104064
10087	2996.407682
10088	7219.407682
10089	3490.407682
10090	5971.407682
10091	6245.877533
10092	4710.877533
10093	4879.877533
10094	4196.032512
10095	5995.032512
10096	6615.032512
10097	4694.264957
10098	7265.316354
10099	6761.316354
10100	4294.316354
10101	4940.316354
10102	4136.232798
10103	9113.232798
10104	5752.232798
10105	7753.590081
10106	4108.844654
10107	5919.844654
10108	6065.844654
10109	7092.844654
10110	5863.554145
10111	4959.554145
10112	8992.554145
10113	7227.554145
10114	3097.554145
10115	5502.554145
10116	5092.311069
10117	8972.311069
10118	8548.311069
10119	5286.311069
10120	8305.79812
10121	9451.3364
10122	6692.3364
10123	4984.3364
10124	6330.606016
10125	4896.606016
10126	5227.606016
10127	6375.606016
10128	6701.863657
10129	6059.863657
10130	9598.064863
10131	4980.064863
10132	4653.064863
10133	4410.82316
10134	7142.82316
10135	4775.82316
10136	4431.79812
10137	6266.357212
10138	7354.357212
10139	7986.594001
10140	5678.594001
10141	6508.41697
10142	5557.41697
10143	4850.41697
10144	5161.624661
10145	6651.624661
10146	9459.624661
10147	3844.624661
10148	10575.16416
10149	4973.988272
10150	5764.988272
10151	6513.905211
10152	5802.905211
10153	7139.905211
10154	6957.905211
10155	5098.905211
10156	4203.971422
10157	7250.901108
10158	7813.901108
10159	4358.901108
10160	5328.097242
10161	5635.097242
10162	6163.418338
10163	5077.418338
10164	4607.359609
10165	7667.359609
10166	5315.359609
10167	5064.916061
10168	5296.916061
10169	5871.604239
10170	5782.604239
10171	5207.604239
10172	5392.604239
10173	2932.042906
10174	5133.042906
10175	5443.042906
10176	8006.042906
10177	3925.271242
10178	7215.980171
10179	9253.980171
10180	4470.919013
10181	6704.919013
10182	7401.919013
10183	5256.919013
10184	4002.919013
10185	6345.252218
10186	3366.252218
10187	5670.252218
10188	10542.25222
10189	6301.370238
10190	4411.370238
10191	7012.370238
10192	5839.640325
10193	3585.269662
10194	5308.269662
10195	10632.26966
10196	5356.269662
10197	5285.163506
10198	4435.163506
10199	6402.163506
10200	6088.163506
10201	4500.258905
10202	9076.06446
10203	5203.06446
10204	3953.06446
10205	4622.06446
10206	7932.06446
10207	4097.06446
10208	4160.730505
10209	3811.730505
10210	4466.078293
10211	5256.078293
10212	7669.618272
10213	4701.618272
10214	9119.618272
10215	3344.618272
10216	3041.618272
10217	6427.618272
10218	8242.701885
10219	6974.701885
10220	6241.701885
10221	5119.021676
10222	5440.021676
10223	10534.02168
10224	6964.021676
10225	4025.636559
10226	7234.636559
10227	8855.636559
10228	4992.636559
10229	6686.08394
10230	6813.683448
10231	5169.683448
10232	6980.74314
10233	6953.74314
10234	5085.479111
10235	5257.479111
10236	3992.901464
10237	5264.901464
10238	6630.3018
10239	4586.3018
10240	6236.169627
10241	6302.169627
10242	5935.169627
10243	4502.169627
10244	4439.169627
10245	7220.724108
10246	4739.724108
10247	2885.309317
10248	10314.55191
10249	5586.551909
10250	4010.551909
10251	3524.551909
10253	8063.708307
10254	10462.50436
10255	5123.608249
10256	8323.608249
10257	7268.608249
10258	5717.608249
10259	3961.209196
10260	5070.209196
10261	10927.2092
10262	7889.79854
10263	4056.79854
10264	4281.79854
10265	7958.79854
10266	5653.79854
10267	3285.552083
10268	5243.95574
10269	5012.95574
10270	7005.95574
10271	5061.590189
10272	4751.590189
10273	4623.590189
10274	9919.590189
10275	3965.590189
10276	8284.590189
10277	6144.121296
10278	6329.121296
10279	3254.23045
10280	7152.23045
10281	4526.140068
10282	4488.140068
10283	6558.140068
10284	6788.140068
10285	6532.140068
10286	7007.837208
10287	12102.83721
10288	4574.837208
10289	5815.837208
10290	5706.837208
10291	4132.837208
10292	6263.999831
10293	7491.999831
10294	7278.999831
10295	5369.172334
10296	5528.948198
10297	3811.948198
10298	9311.948198
10299	8001.522116
10300	5340.522116
10301	3993.522116
10302	4168.522116
10303	3168.603089
10304	5564.603089
10305	6386.603089
10306	5812.255037
10307	5848.255037
10308	4407.255037
10309	3199.255037
10310	4979.858906
10311	5993.858906
10312	3584.858906
10313	3678.858906
10314	6887.858906
10315	6057.412345
10316	2928.412345
10317	3877.484952
10318	5693.484952
10319	8032.110751
10320	3622.110751
10321	5439.110751
10322	5425.110751
10323	4792.032138
10324	3876.032138
10325	4844.032138
10326	4414.032138
10327	6039.972643
10328	3062.972643
10329	8178.972643
10330	5014.972643
10331	3377.972643
10332	6193.780437
10333	5238.780437
10334	4016.870445
10335	5779.870445
10336	6984.139534
10337	5023.139534
10338	6036.139534
10339	5898.139534
10340	8777.139534
10341	4275.691797
10342	7209.691797
10343	7510.691797
10344	4835.687369
10345	6724.687369
10346	5529.687369
10347	4769.620193
10348	4489.620193
10349	7097.775009
10350	4585.775009
10351	5292.775009
10352	4465.060133
10353	4903.060133
10354	4925.060133
10355	6655.060133
10356	8031.454547
10357	4464.454547
10358	5768.454547
10359	4996.168759
10360	7365.168759
10361	4631.168759
10364	5915.855802
10365	3868.855802
10366	4985.106934
10367	4577.25611
10368	4620.25611
10369	5370.25611
10370	9588.25611
10371	6817.25611
10372	7798.528631
10373	5413.528631
10374	9288.528631
10375	4519.528631
10376	7805.334738
10377	4823.334738
10378	5256.334738
10379	4062.334738
10380	6110.250265
10381	7544.250265
10382	7750.362519
10383	5664.362519
10384	4277.362519
10385	4888.687369
10386	7191.687369
10387	5009.687369
10388	5868.176211
10389	4450.176211
10390	5874.371848
10391	5889.371848
10392	4563.287851
10393	3891.287851
10394	9375.287851
10395	4350.287851
10396	6468.287851
10397	6756.756638
10398	6280.756638
10399	1588.756638
10400	5604.863257
10401	3090.863257
10402	8643.863257
10403	6750.863257
10404	9327.863257
10405	4600.863257
10406	4699.370462
10407	5524.370462
10408	8217.945747
10409	6094.053334
10410	7455.053334
10411	3800.053334
10412	1318.053334
10413	8901.053334
10414	5135.851174
10415	4851.851174
10416	7425.851174
10417	3828.851174
10418	3867.851174
10419	6039.652139
10420	4609.652139
10421	3737.652139
10422	5907.652139
10423	5618.652139
10424	5562.652139
10425	4937.652139
10426	5707.726565
10427	6812.635291
10428	7421.315314
10429	5156.315314
10430	7772.315314
10431	1289.252559
10432	7723.252559
10433	5804.252559
10434	5758.707772
10435	3983.707772
10436	7312.707772
10437	7937.092919
10438	4880.092919
10439	8223.646089
10440	6358.646089
10441	10328.64609
10442	4339.646089
10443	5184.312387
10444	1739.312387
10445	9783.312387
10446	5119.312387
10447	5638.118109
10448	7677.118109
10449	6670.675604
10450	4154.675604
10451	4204.502096
10452	5075.502096
10453	8602.502096
10454	6543.502096
10455	5848.502096
10456	5253.502096
10457	4122.278357
10458	6327.278357
10459	8632.590294
10460	4806.590294
10461	6010.176895
10462	7009.176895
10463	3912.176895
10464	6545.963326
10465	6564.963326
10466	3837.312862
10467	4056.312862
10468	7508.312862
10469	7261.748876
10470	4738.848258
10471	2164.848258
10472	8391.848258
10473	5757.343837
10474	4724.343837
10475	5537.5946
10476	7670.5946
10477	3605.107519
10478	7777.107519
10479	6775.107519
10480	8217.401617
10481	3271.401617
10482	3114.401617
10483	4215.401617
10484	6536.401617
10485	8138.379104
10486	2862.379104
10487	5859.379104
10488	4090.415362
10489	8988.364567
10490	5675.364567
10491	5256.364567
10492	3746.364567
10493	8341.207314
10494	3587.207314
10495	4811.207314
10496	5617.207314
10497	7210.608311
10498	5052.890854
10499	4356.890854
10500	6355.890854
10501	3762.890854
10502	5485.890854
10503	4559.259404
10504	4451.259404
10505	7111.169897
10506	5393.977011
10507	6393.517215
10508	8052.110526
10509	5388.517215
10510	5336.432035
10511	5716.436309
10512	5388.537939
10513	4962.92195
10514	4803.549514
10515	4329.243391
10516	6474.982625
10517	6762.38531
10518	5956.242965
10520	4729.242965
10521	5018.20188
10522	4971.427985
10523	5473.427985
10524	3890.427985
10525	4866.146854
10526	6250.146854
10527	4864.146854
10528	5879.146854
10529	4788.146854
10530	5558.146854
10531	6727.418185
10532	4643.418185
10533	5047.418185
10534	7171.723855
10535	4996.723855
10536	7356.771792
10537	5076.771792
10538	6285.771792
10539	5563.771792
10540	6878.647765
10541	4725.647765
10542	5820.432299
10543	5695.987616
10544	6862.987616
10545	6363.657813
10546	6947.657813
10547	2732.02507
10548	8195.02507
10549	7979.02507
10550	6177.875744
10551	3707.875744
10552	4715.875744
10553	8974.875744
10554	6259.613759
10555	6335.613759
10556	5819.613759
10557	5595.932845
10558	6306.932845
10559	6497.932845
10560	2196.932845
10561	7659.932845
10562	6563.337453
10563	6567.337453
10564	6985.273097
10565	4394.273097
10566	6422.273097
10567	8365.072441
10568	6430.072441
10569	5991.072441
10570	4695.072441
10571	4080.685
10572	4026.685
10573	7484.685
10574	7603.685
10575	6577.374695
10576	5949.064401
10577	7784.064401
10578	5010.064401
10579	5818.064401
10580	5922.25062
10581	4930.25062
10582	4735.91773
10583	3912.91773
10584	4488.48453
10585	5037.48453
10586	5125.48453
10587	4837.189117
10588	6165.189117
10589	6330.96015
10590	4350.96015
10591	5850.719255
10592	5011.040047
10593	6063.040047
10594	5426.040047
10595	6262.040047
10596	5390.010582
10597	5695.010582
10598	6948.010582
10599	6687.394209
10600	4557.394209
10601	5548.61175
10602	7086.61175
10603	4498.61175
10604	5417.61175
10605	4415.114385
10606	5377.57079
10607	6464.57079
10608	5212.944802
10609	3801.944802
10610	5016.944802
10611	2755.427795
10612	7429.427795
10613	4703.817887
10614	4343.817887
10615	5681.817887
10616	5609.817887
10617	6120.817887
10618	8208.817887
10619	3904.780257
10620	8252.780257
10621	5248.549654
10622	6363.549654
10623	5758.549654
10624	3563.12651
10625	4647.12651
10626	3967.12651
10627	5134.12651
10628	5297.750778
10629	8317.894471
10630	4168.894471
10631	4597.894471
10632	6812.814659
10633	2974.814659
10634	4410.814659
10635	4135.461575
10636	8053.461575
10637	4196.461575
10638	5656.470777
10639	4745.470777
10640	5144.470777
10641	5042.80338
10642	4252.80338
10643	6804.80338
10644	4795.708264
10645	5991.708264
10646	6356.708264
10647	4870.708264
10648	6396.532532
10649	4523.532532
10650	3674.532532
10651	5724.532532
10652	5692.532532
10653	5546.413594
10654	6419.413594
10655	4593.207149
10656	6516.388004
10657	7645.388004
10658	4726.388004
10659	5312.388004
10660	5107.388004
10661	7632.388004
10662	5835.134745
10663	5972.134745
10664	4573.164662
10665	8214.164662
10666	6500.164662
10667	2824.164662
10668	4344.164662
10669	4908.851459
10670	4704.08319
10671	5234.08319
10672	5482.08319
10673	4721.08319
10674	5458.08319
10675	5059.432856
10676	4529.432856
10677	4574.432856
10678	4597.830867
10679	4259.830867
10680	5790.830867
10681	4406.10465
10682	6626.10465
10683	6219.10465
10684	5349.716032
10685	5536.716032
10686	4984.443543
10687	4691.443543
10688	7312.443543
10689	8122.012907
10690	6244.012907
10691	5483.012907
10692	5071.518029
10693	7477.518029
10694	4049.43473
10695	9947.43473
10696	6634.577458
10697	4307.577458
10698	4773.456972
10699	5639.456972
10700	6440.456972
10701	5444.755547
10702	4590.755547
10703	4098.755547
10704	3965.755547
10705	6174.755547
10706	4118.672333
10707	4287.672333
10708	4742.672333
10709	8130.672333
10710	6865.486068
10711	4926.331988
10712	4642.331988
10713	6140.804018
10714	4816.804018
10715	3758.804018
10716	6702.804018
10717	6653.804018
10718	3576.98121
10719	5025.98121
10720	6833.98121
10721	3023.112297
10722	8944.112297
10723	6594.980056
10724	15480.98006
10725	3070.980056
10726	9781.781103
10727	6005.781103
10728	3812.11417
10729	6640.11417
10730	8226.11417
10731	6245.11417
10732	6405.540535
10733	8404.658486
10734	6380.658486
10735	3842.818207
10736	2747.43473
10737	5417.187692
10738	9143.187692
10739	6381.873378
10740	7233.166026
10741	6706.166026
10742	4321.166026
10743	4021.350828
10744	10047.80726
10745	8129.873378
10746	7079.873378
10747	3778.075613
10748	8381.075613
10749	6972.533675
10750	5391.237884
10751	4769.237884
10752	9012.533675
10753	8418.330476
10754	5483.821185
10755	2074.658486
10756	5950.658486
10757	5057.821185
10758	6401.540535
10759	5424.540535
10760	6452.255975
10761	4179.033017
10762	5497.830052
10763	5171.830052
10764	3819.830052
10765	6063.750084
10766	6641.330246
10767	6357.330246
10768	7573.200504
10769	6683.255975
10770	4620.821185
10771	6889.330476
10772	4349.330476
10773	2565.330476
10774	7641.712205
10775	4840.80322
10776	1996.533675
10777	7242.533675
10778	4771.075613
10779	3618.075613
10780	4038.539956
10781	5366.539956
10782	3852.247961
10783	3458.868088
10784	5796.350828
10785	4705.705824
10786	6621.350828
10787	9229.705824
10788	7939.870435
10789	3706.870435
10790	3181.870435
10791	7229.870435
10792	4481.281955
10793	5167.870435
10794	4707.870435
10795	6306.705824
10796	7618.296655
10797	3246.868088
10798	10173.86809
10799	4866.868088
10800	6767.247961
10801	6049.955935
10802	6621.247961
10803	6089.333152
10804	6513.19188
10805	7821.80322
10806	4463.712205
10807	6821.712205
10808	6719.712205
10809	6669.712205
10810	4928.710134
10811	7602.200504
10812	4038.43009
10813	6560.43009
10814	2935.43009
10815	4720.055897
10816	5959.055897
10817	3976.055897
10818	8584.345795
10819	5927.590367
10820	9001.195872
10821	4924.195872
10822	3298.19188
10823	5028.258371
10824	5201.258371
10825	5589.333152
10826	5429.694262
10827	8799.333152
10828	5319.694262
10829	7932.955935
10830	4450.955935
10831	4518.94167
10832	5203.94167
10833	7976.94167
10834	6067.182672
10835	4681.182672
10836	5772.296655
10837	5044.175129
10838	4916.296655
10839	4728.296655
10840	4765.296655
10841	5868.495734
10842	6195.495734
10843	5813.281955
10844	5373.495734
10845	6982.755157
10846	4863.162255
10847	5077.175129
10848	4250.182672
10849	4958.182672
10850	3931.94167
10851	6172.94167
10852	4223.727317
10853	5121.258371
10854	5813.455919
10855	5232.258371
10856	5355.455919
10857	4731.455919
10858	4876.455919
10859	3268.195872
10860	5426.590367
10861	4107.590367
10862	5351.16995
10863	5058.16995
10864	5079.16995
10865	7552.274265
10866	5451.16995
10867	9932.16995
10868	5289.055897
10869	9989.699891
10870	4698.076799
10871	4056.43009
10872	8718.43009
10873	4853.076799
10874	6749.076799
10875	4644.699891
10876	3652.274265
10877	4599.466638
10878	8352.466638
10879	6087.466638
10880	7132.466638
10881	5860.53996
10882	5843.53996
10883	7198.473173
10884	7068.53996
10885	5961.53996
10886	7334.473173
10887	5948.455919
10888	8042.539643
10889	5273.455919
10890	6380.539643
10891	5885.675409
10892	4392.727317
10893	7372.410665
10894	5814.410665
10895	5456.088051
10896	6570.692011
10897	8499.088051
10898	3571.162255
10899	10178.16226
10900	4763.162255
10901	5625.39764
10902	7038.905773
10903	4692.755157
10904	4302.905773
10905	5805.905773
10906	5867.318853
10907	4104.318853
10908	7094.905773
10909	5352.905773
10910	3578.905773
10911	5991.39764
10912	5850.39764
10913	5360.431041
10914	5456.431041
10915	7216.02571
10916	3235.088051
10917	6541.088051
10918	5100.410665
10919	5553.675409
10920	7852.675409
10921	3507.473173
10922	4227.473173
10923	4254.537031
10924	5306.02571
10925	7308.762888
10926	6326.359104
10927	7392.431041
10928	5559.431041
10929	4548.151323
10930	5028.151323
10931	5928.318853
10932	5829.804611
10933	4868.804611
10934	7320.318853
10935	5805.783813
10936	5911.783813
10937	4623.783813
10938	6222.151323
10939	4541.151323
10940	7242.359104
10941	4902.762888
10942	4416.762888
10943	4115.678132
10944	7531.678132
10945	4284.678132
10946	6899.678132
10947	6499.678132
10948	8486.478212
10949	6223.478212
10950	5837.478212
10951	4922.352186
10952	6646.352186
10953	8769.085788
10954	2738.085788
10955	6269.2817
10956	7691.2817
10957	6634.867583
10958	4103.867583
10959	6149.867583
10960	6591.108216
10961	7541.108216
10962	4243.108216
10963	8114.108216
10964	2616.108216
10965	7952.670948
10966	5905.670948
10967	5334.670948
10968	5119.670948
10969	5327.114726
10970	3553.114726
10971	5005.114726
10972	4158.070217
10973	6690.070217
10974	3782.07476
10975	5114.07476
10976	6506.162729
10977	3251.162729
10978	5091.964048
10979	6443.964048
10980	6045.22562
10981	6966.168433
10982	5436.168433
10983	4473.168433
10984	6480.600621
10985	3590.465351
10986	4436.465351
10987	6735.465351
10988	6789.015812
10989	5016.015812
10990	4070.015812
10991	6303.938279
10992	9250.938279
10993	3454.938279
10994	5021.499132
10995	4639.499132
10996	5278.393248
10997	6311.789313
10998	3960.789313
10999	6127.789313
11000	5253.166366
11001	4917.166366
11002	5797.166366
11003	4875.889671
11004	4756.889671
11005	4385.889671
11006	5653.41257
11007	5837.475424
11008	5972.475424
11009	4966.475424
11010	8683.25196
11011	4537.25196
11012	5947.196049
11013	8317.907576
11014	5869.03292
11015	7140.03292
11016	5787.03292
11017	6319.539124
11018	4366.539124
11019	4555.539124
11020	7558.539124
11021	8227.585647
11022	8658.417604
11023	4301.638898
11024	5914.419337
11025	7591.245
11026	7600.245
11027	5388.469349
11028	4917.8001
11029	5136.436854
11030	8170.326312
11031	5452.964071
11032	4646.731838
11033	4914.01423
11034	5441.764449
11035	3710.678372
11036	5093.27794
11037	5111.450114
11038	7726.648128
11039	4146.648128
11040	9201.987478
11041	8856.600484
11042	17609.60048
11043	2651.600484
11044	5416.184726
11045	5901.866833
11046	9268.866833
11047	5517.687246
11048	9057.687246
11049	4103.31222
11050	5086.31222
11051	8384.31222
11052	12601.19533
11053	6097.19533
11054	5760.19533
11055	3341.19533
11056	6101.374803
11057	10622.3748
11058	3308.374803
11059	3307.836649
11060	6425.836649
11061	8592.836649
11062	3355.836649
11063	5258.193914
11064	4858.193914
11065	3489.193914
11066	6518.032099
11067	4231.032099
11068	7397.032099
11069	4224.321537
11070	4181.321537
11071	6781.321537
11072	9213.584462
11073	2007.584462
11074	2466.192791
11075	5613.192791
11076	4343.259744
11077	7275.259744
11078	5143.020745
11079	5143.020745
11080	7589.020745
11081	3820.388873
11082	7059.388873
11083	6392.388873
11084	5943.388873
11085	6937.108365
11086	4998.108365
11087	8534.602494
11088	4367.602494
11089	6781.361033
11090	6224.361033
11091	3660.361033
11092	7311.620811
11093	11287.62081
11094	4878.620811
11095	8098.769663
11096	3387.769663
11097	8699.205853
11098	7073.800603
11099	6066.800603
11100	4762.471868
11102	9267.212853
11103	5942.212853
11104	5646.212853
11105	5286.212853
11106	7365.842847
11107	4949.481102
11108	10488.4811
11109	5690.481102
11110	4025.481102
11111	6969.420675
11112	10223.66747
11113	4800.12552
11114	8006.12552
11115	10418.69915
11116	9893.699155
11117	6639.699155
11118	3274.699155
11119	4914.511528
11120	4509.511528
11121	5920.446809
11122	5351.446809
11123	3872.877119
11124	5088.877119
11125	3434.877119
11126	6693.877119
11127	6722.701491
11128	4037.701491
11129	4288.701491
11130	5263.701491
11131	7353.701491
11132	4263.385373
11133	9395.318746
11134	6097.318746
11135	4360.318746
11136	2231.318746
11137	5001.318746
11138	4097.889937
11139	6087.889937
11140	5233.889937
11141	5755.889937
11142	4992.889937
11143	4342.757012
11144	4681.757012
11145	3807.757012
11146	7011.757012
11147	9009.757012
11148	4969.431353
11149	5996.786098
11150	6206.786098
11151	4806.786098
11152	7815.786098
11153	11303.61789
11154	3422.617888
11155	1813.617888
11156	6793.853466
11157	6480.853466
11158	4936.853466
11159	5321.258714
11160	5848.258714
11161	6182.653045
11162	6042.653045
11163	7498.55217
11164	6787.55217
11165	4560.55217
11166	4509.386038
11167	5890.420675
11168	9071.386038
11169	6350.371345
11170	4218.371345
11171	6118.371345
11172	4362.98976
11173	8807.98976
11174	4872.98976
11175	6710.98976
11176	6141.517807
11177	6199.517807
11178	4556.530065
11179	7887.530065
11180	9733.530065
11181	5397.655137
11182	4599.655137
11183	5390.632974
11184	6161.632974
11185	7279.712111
11186	2364.712111
11187	5199.712111
11188	5796.92116
11189	4930.92116
11190	6677.875273
11191	4734.875273
11192	4523.733118
11193	4400.733118
11194	5054.733118
11195	5669.733118
11196	5443.733118
11197	5204.812799
11198	6133.812799
11199	4799.812799
11200	4937.690731
11201	3747.974987
11202	8260.974987
11203	4241.797671
11204	4909.797671
11205	8537.280105
11206	3737.280105
11207	7394.94029
11208	7177.94029
11209	7145.647478
11210	6232.507487
11211	5363.507487
11212	3739.507487
11213	4850.117009
11214	6969.117009
11215	5567.117009
11216	6352.045793
11217	5926.206391
11218	5749.206391
11219	4376.206391
11220	5679.986401
11221	6504.986401
11222	3543.515071
11223	5866.515071
11224	4870.515071
11225	5406.515071
11226	6051.604973
11227	7897.604973
11228	2969.604973
11229	5634.188971
11230	4552.188971
11231	3504.188971
11232	5531.32271
11233	3228.32271
11234	3001.884512
11235	3898.324656
11236	12655.32466
11237	6675.647274
11238	8370.647274
11239	1879.647274
11240	6470.176785
11241	1978.176785
11242	8153.176785
11243	6628.182694
11244	8376.182694
11245	4500.182694
11246	5983.182694
11247	8030.199065
11248	4005.199065
11249	4678.199065
11250	6379.371214
11251	6696.371214
11252	5000.371214
11253	3827.371214
11254	7042.371214
11255	8088.806728
11256	5072.900778
11257	5348.900778
11258	3790.900778
11259	2378.900778
11260	9291.900778
11261	6428.060827
11262	4168.060827
11263	2464.060827
11264	9676.060827
11265	6121.430987
11266	5716.430987
11267	5230.430987
11268	9290.430987
11269	4793.922244
11270	4454.077803
11271	4973.077803
11272	6138.077803
11273	5621.813291
11274	6224.536508
11275	4806.536508
11276	2720.536508
11277	8871.68574
11278	2703.68574
11279	8227.68574
11280	3499.68574
11281	2751.68574
11282	8167.994891
11283	4572.094694
11284	3936.327496
11285	7908.327496
11286	5281.327496
11287	3803.327496
11288	6089.958469
11289	4095.958469
11290	6899.254008
11291	6091.14268
11292	8543.14268
11293	3924.14268
11294	2751.14268
11295	6544.7226
11296	7246.7226
11297	3986.7226
11298	3673.7226
11299	4381.23478
11300	5208.23478
11301	2353.23478
11302	8742.23478
11303	7141.23478
11304	6957.147465
11305	5079.263007
11306	4529.052347
11307	6376.052347
11308	4410.571643
11309	5400.471803
11310	7472.696439
11311	5504.696439
11312	5484.696439
11313	3516.696439
11314	2832.766677
11315	7150.766677
11316	4797.766677
11317	6852.766677
11318	3817.895588
11319	4462.04778
11320	5444.668342
11321	5514.668342
11322	2877.623501
11323	5008.623501
11324	7638.445422
11325	4083.750144
11326	5091.750144
11327	6129.656184
11328	4115.656184
11329	6049.656184
11330	4799.656184
11331	7243.403027
11332	6363.641078
11333	5382.641078
11334	7613.641078
11335	8104.641078
11336	7666.738798
11337	6690.738798
11338	6106.738798
11339	4096.738798
11340	3306.738798
11341	7432.511121
11342	5343.511121
11343	6115.164154
11344	6063.164154
11345	5770.164154
11346	5931.367751
11347	2742.367751
11348	8283.367751
11349	4856.367751
11350	3995.407416
11351	6928.407416
11352	4840.407416
11353	2872.458156
11354	5948.458156
11355	5251.458156
11356	4455.173472
11357	6894.173472
11358	5011.173472
11359	2253.173472
11360	4619.173472
11361	6436.173472
11362	4067.818432
11363	5878.818432
11364	5505.818432
11365	2509.117826
11366	6601.360139
11367	3144.360139
11368	5122.360139
11369	6781.360139
11370	6039.158963
11371	9741.158963
11372	4686.34409
11373	5309.34409
11374	8936.34409
11375	7092.34409
11376	5819.760538
11377	7880.760538
11378	4460.310039
11379	3345.310039
11380	8959.247308
11381	6507.247308
11382	5190.247308
11383	3566.247308
11384	2967.559216
11385	6594.559216
11386	3568.679591
11387	6904.801393
11388	8517.801393
11389	3383.801393
11390	3613.525865
11391	6576.525865
11392	8012.525865
11393	6892.525865
11394	5911.416072
11395	5673.416072
11396	4794.416072
11397	5584.416072
11398	6595.507332
11399	4283.507332
11400	6005.507332
11401	13926.65894
11402	5290.626375
11403	5808.873709
11404	4850.80993
11405	6785.80993
11406	5816.954065
11407	5940.954065
11408	11198.19263
11409	5709.192629
11410	9127.312008
11411	5348.312008
11412	5893.312008
11413	4752.823844
11414	4270.823844
11415	4761.382991
11416	7432.382991
11417	5049.987938
11418	4416.987938
11419	7888.901154
11420	5308.901154
11421	5017.901154
11422	4307.490635
11423	4272.490635
11424	8719.130944
11425	5323.130944
11426	3944.130944
11427	6097.962726
11428	4350.962726
11429	5236.962726
11430	3729.962726
11431	3052.610462
11432	3077.372772
11433	3924.372772
11434	4374.007956
11435	6189.032877
11436	4677.032877
11437	3499.032877
11438	3124.578099
11439	5233.578099
11440	7613.578099
11441	4419.885056
11442	5244.885056
11443	4905.885056
11444	6367.885056
11445	3776.00464
11446	5087.104273
11447	5549.104273
11448	4567.104273
11449	5493.104273
11450	8796.599489
11451	3055.599489
11452	5300.599489
11453	4389.383733
11454	4330.616013
11455	6049.616013
11456	5378.616013
11457	4763.616013
11458	3804.616013
11459	5427.426719
11460	6388.426719
11461	5224.426719
11462	7921.949521
11463	5914.949521
11464	3236.949521
11465	6468.683079
11466	5224.683079
11467	7858.683079
11468	4402.683079
11469	4549.683079
11470	4332.891166
11471	5589.718374
11472	9803.718374
11473	3136.705147
11474	7465.887055
11475	8451.03486
11476	3596.03486
11477	6094.03486
11478	6336.357102
11479	8388.357102
11480	5762.357102
11481	9040.303214
11482	3220.303214
11483	6678.344625
11484	5809.344625
11485	5890.046107
11486	5662.299882
11487	6707.940092
11488	6672.68572
11489	6354.68572
11490	6778.765127
11491	4149.765127
11492	4144.628396
11493	5782.628396
11494	4618.918687
11495	7127.845488
11496	4523.45024
11497	5563.45024
11498	4382.391368
11499	3417.955257
11500	7145.955257
11501	4923.226829
11502	5607.226829
11503	3817.818898
11504	7044.430031
11505	5976.688097
11506	7172.771271
11507	4648.174035
11508	5607.174035
11509	5979.215133
11510	3926.041136
11511	5629.132184
11512	5863.867741
11513	3983.778993
11514	5771.284248
11515	6778.687859
11516	5387.994891
11517	4188.276328
11518	8140.769689
11519	4363.769689
11520	3993.357102
